# Supplementary material for: Comparative metabolomics identifies enhanced ursane-type triterpenoids and antioxidant capacity in Actinidia arguta ‘Danyang’ kiwifruit
Source: Front Plant Sci. 2026 Feb 16;17:1771986. doi: 10.3389/fpls.2026.1771986 (PMC12950792; doi:10.3389/fpls.2026.1771986)
Supplement: Supplementary file 2 [file Table2.xlsx]

## Sheet: Table S1
Table S1. Metabolite identification parameters and relative abundance data from the widely targeted metabolomic analysis, including MRM transitions, molecular characteristics, and raw peak areas for all detected terpenoids.
Index	Compounds	Class I	Class II	Formula	Q1 (Da)	Q3 (Da)	Molecular weight (Da)	Ionization model	Level	CAS	cpd_ID	LC1	LC2	LC3	DY1	DY2	DY3	GC1	GC2	GC3	SG1	SG2	SG3	WL1	WL2	WL3	QC01	QC02	QC03	kegg_map	mw_cpd_ID	mw_map	DY_vs_GC_VIP	DY_vs_GC_P-value	DY_vs_GC_Fold_Change	DY_vs_GC_Log2FC	DY_vs_GC_Type	DY_vs_SG_VIP	DY_vs_SG_P-value	DY_vs_SG_Fold_Change	DY_vs_SG_Log2FC	DY_vs_SG_Type	DY_vs_WL_VIP	DY_vs_WL_P-value	DY_vs_WL_Fold_Change	DY_vs_WL_Log2FC	DY_vs_WL_Type	GC_vs_SG_VIP	GC_vs_SG_P-value
Lmsn011015	1-Oxo-Siaresinolic acid*	Terpenoids	Triterpene	C30H46O5	485.33	455.32	486.3345	[M-H]-	3	-	-	4340.42	5444.52	2217.59	291291	347629	267060	443.518	443.518	443.518	5755.44	5426.22	7826.65	443.518	443.518	443.518	61610.4	63160	67975.7	-	-	-	1.15596	0.00620559	680.904	9.41131	up	1.1684	0.00641156	47.6623	5.57478	up	1.1654	0.00620559	680.904	9.41131	up	1.27578	0.0158705
PD0095464	4-(1,2,4a-trimethyl-5-methylidene-3,4,6,7,8,8a-hexahydro-2H-naphthalen-1-yl)butan-2-ol	Terpenoids	Sesquiterpenoids	C18H32O	265.25	69.07	264.2453	[M+H]+	1	-	-	229845	251979	232206	1.62905e+06	1.89584e+06	1.64772e+06	1.11444e+06	1.24096e+06	1.27242e+06	2.32586e+06	1.88192e+06	2.55885e+06	172814	181013	119902	1.0859e+06	955970	1.00415e+06	-	-	-	1.08881	0.0121125	1.42581	0.511785	insig	0.921858	0.09982	0.764429	-0.387545	insig	1.15809	0.00203741	10.9189	3.44876	up	1.21849	0.0284716
Ymjm000099	3-Oxooleana-11,13(18)-dien-28-oic acid	Terpenoids	Triterpene	C30H44O3	453.34	201.17	452.329	[M+H]+	1	-	-	933402	1.23352e+06	732719	658471	630110	1.06805e+06	532986	512932	546710	1.98299e+06	1.98579e+06	1.90528e+06	352100	191197	193672	1.0457e+06	1.85094e+06	873857	-	-	-	0.842319	0.213203	1.47971	0.565314	insig	1.10221	0.012053	0.401192	-1.31764	down	1.06396	0.0484281	3.19773	1.67705	up	1.27967	6.87436e-05
Lmmn005168	Siegesbeckic acid	Terpenoids	Ditepenoids	C20H32O4	335.22	335.22	336.2301	[M-H]-	3	-	-	2282.47	2282.47	2282.47	2.25461e+06	357631	468446	2282.47	2282.47	2282.47	11412.3	22084.5	26002.5	2282.47	2282.47	2282.47	212562	185754	199324	-	-	-	1.13378	0.237467	449.906	8.81348	up	1.10775	0.243012	51.7768	5.69423	up	1.14264	0.237467	449.906	8.81348	up	1.24568	0.0565239
Cmjp002317	Jacquinelin	Terpenoids	Sesquiterpenoids	C15H18O4	263.13	161.1	262.1205	[M+H]+	3	7726-34-3	-	223974	277097	312335	159096	226430	170802	108737	113951	148480	61366.6	63912.5	61951.5	189064	276593	196073	196375	205691	149316	-	-	-	0.938901	0.0771068	1.49886	0.583863	insig	1.14835	0.0271977	2.97135	1.57112	up	0.539602	0.375882	0.840717	-0.250307	insig	1.22978	0.0385118
WapTKC001246	3,12-Dihydroxy-8,11,13-Abietatrien-7-one 12-O-β-D-Glucopyranoside	Terpenoids	Ditepenoids	C26H38O8	479.26	299.2	478.2567	[M+H]+	3	1555975-07-9	-	262083	256063	199432	139840	152872	219479	355652	250637	286431	283065	208984	239913	116924	109040	110204	260108	242187	148122	-	-	-	0.988685	0.03474	0.573742	-0.801527	insig	0.876563	0.0899056	0.699749	-0.51509	insig	0.958272	0.139074	1.52361	0.607496	insig	0.75485	0.235018
WapTKC049208	Camellisin B	Terpenoids	Triterpene	C30H44O6	501.32	455.32	500.3138	[M+H]+	2	1313612-56-4	-	10242.7	7318.76	14919.7	797143	280426	797523	1463.75	1463.75	1463.75	1463.75	1463.75	1463.75	1463.75	1463.75	1463.75	152593	140805	131694	-	-	-	1.14824	0.068589	427.006	8.73811	up	1.16342	0.068589	427.006	8.73811	up	1.15758	0.068589	427.006	8.73811	up	-	-
Lmgn010741	2α,3α,23-Trihydroxyurs-12,20(30)-dien-28-oic acid*	Terpenoids	Triterpene	C30H46O5	485.33	455.32	486.3345	[M-H]-	3	143839-01-4	-	3515.93	7192.44	4759.09	238704	321554	212603	703.185	703.185	703.185	6201.98	7258.56	4285.08	703.185	703.185	703.185	53305.7	52734.2	53874.4	-	-	-	1.1553	0.0159516	366.362	8.51712	up	1.16499	0.0165482	43.5522	5.44467	up	1.16473	0.0159516	366.362	8.51712	up	1.26664	0.0267655
WapTKC035234	Neocurdione	Terpenoids	Sesquiterpenoids	C15H24O2	237.18	135.08	236.1776	[M+H]+	3	108944-67-8	-	151163	200389	211047	402352	302172	302518	369031	261825	281513	342276	539849	312762	380204	426586	520512	233848	227138	169792	-	-	-	0.386967	0.537665	1.10377	0.142434	insig	0.424289	0.487455	0.842793	-0.24675	insig	0.844297	0.11762	0.758714	-0.398372	insig	0.68488	0.321546
Lafp005024	7-Hydroxy-costol-malonyl glucoside	Terpenoids	Sesquiterpenoids	C24H36O10	485.24	219.17	484.2303	[M+H]+	1	-	-	40068.2	46523.2	63313.8	846769	821046	935279	2462.16	2462.16	2462.16	12957.3	12310.8	31222.7	90261.7	85511.5	99045.1	190793	221412	211843	-	-	-	1.15613	0.001595	352.414	8.46113	up	1.15742	0.00123866	46.08	5.52607	up	1.16413	0.00176535	9.47205	3.24368	up	1.22246	0.118478
WapTKC048710	16,23:16:24-Diepoxycycloart-7-Ene-3,12,15,25-Tetrol	Terpenoids	Triterpene	C30H46O6	503.34	467.32	502.3294	[M+H]+	1	1431277-09-6	-	273849	228661	230821	772599	559609	759517	2285.77	2285.77	2285.77	61687.4	87033.9	74757	27682.3	11428.9	20226.1	168870	248144	246956	-	-	-	1.15542	0.00969221	305.035	8.25283	up	1.16161	0.011337	9.35986	3.22649	up	1.15175	0.00993021	35.2514	5.13961	up	1.27848	0.010116
WapTKC084003	3-(4-Methylcyclohex-3-En-1-Yl)But-3-Enoic Acid*	Terpenoids	Monoterpenoids	C11H16O2	181.12	135.12	180.115	[M+H]+	1	-	-	1.14619e+06	1.02931e+06	1.39122e+06	2.22791e+06	1.96964e+06	1.85544e+06	2.6049e+06	3.25809e+06	3.93618e+06	1.38392e+06	1.16743e+06	1.37316e+06	249167	265779	200389	1.88653e+06	2.14643e+06	1.87982e+06	-	-	-	1.01022	0.0733251	0.617705	-0.695011	insig	1.10332	0.00880559	1.54236	0.625139	insig	1.16045	0.00301358	8.46176	3.08096	up	1.22948	0.0328594
Wcop008480	2,5-dimethyl-2,3,3a,7a-tetrahydro-1H-indene-1,3-diol*	Terpenoids	Sesquiterpenoids	C11H16O2	181.12	135.12	180.115	[M+H]+	1	-	-	1.13403e+06	1.06214e+06	1.41327e+06	2.13803e+06	2.03004e+06	1.77043e+06	2.69265e+06	3.29643e+06	4.06847e+06	1.4478e+06	1.25104e+06	1.33805e+06	269597	261330	221292	1.71709e+06	2.03844e+06	1.78186e+06	-	-	-	1.02934	0.0657952	0.590452	-0.760107	insig	1.10023	0.0140166	1.47106	0.556853	insig	1.16186	0.00344698	7.89464	2.98087	up	1.23284	0.0349099
PDP268262	4,5-dimethyl-2-{1,7,7-trimethylbicyclo[2.2.1]heptan-2-yl}cyclohexan-1-ol	Terpenoids	Sesquiterpenoids	C18H32O	265.25	69.07	264.2453	[M+H]+	1	-	-	175936	233201	227934	1.62719e+06	1.80743e+06	1.53374e+06	1.01687e+06	1.19224e+06	1.13757e+06	2.26837e+06	2.40046e+06	2.38892e+06	170949	156901	172364	1.05911e+06	1.00898e+06	1.06749e+06	-	-	-	1.09482	0.00762234	1.48456	0.570039	insig	1.12489	0.00444944	0.703957	-0.50644	insig	1.1643	0.00280863	9.93247	3.31215	up	1.26912	6.70193e-05
Lakn004548	1'S,4'S-4'-Dihydroabscisic acid-4'-O-β-glucopyranoside	Terpenoids	Sesquiterpenoids	C21H32O9	427.2	203.14	428.2046	[M-H]-	2	-	-	340221	275769	380380	489181	599238	455422	1904.87	1904.87	1904.87	32430.9	9524.35	11029.8	138981	140705	181696	156334	182241	194968	-	-	-	1.1558	0.00709568	270.157	8.07765	up	1.14327	0.00632695	29.1373	4.8648	up	1.14355	0.0088667	3.34612	1.74249	up	1.19881	0.1669
Lmgp009434	10α-Hydroperoxy-guaia-1,11-diene	Terpenoids	Sesquiterpenoids	C15H24O2	237.19	121.1	236.1776	[M+H]+	3	-	-	542914	473626	313060	839112	484157	679794	694799	677157	415570	773506	1.26091e+06	653274	759544	836003	1.14066e+06	449210	447847	362735	-	-	-	0.277734	0.627398	1.12058	0.164244	insig	0.563452	0.358383	0.745273	-0.42416	insig	0.727687	0.191562	0.732059	-0.449968	insig	0.776367	0.245402
Zjyp102905	7-epi-teucrenone	Terpenoids	Sesquiterpenoids	C15H22O2	235.17	119.09	234.162	[M+H]+	3	-	-	134361	207338	137121	156582	131909	138260	47226.9	76828	99118	271183	238148	293020	91279.1	47148.2	68449.6	183774	150625	173392	-	-	-	0.970928	0.0285937	1.9122	0.935235	insig	1.1361	0.00695516	0.531877	-0.910835	insig	1.03216	0.0132634	2.06283	1.04462	up	1.2118	0.000930888
Wasdp05532	5-hydroxy-4a-methyl-4,4a,5,6,7,8-hexahydronaphthalen-2(3h)-one	Terpenoids	Monoterpenoids	C11H16O2	181.12	107.09	180.115	[M+H]+	1	4242-00-6	-	988117	936382	1.19117e+06	1.85128e+06	1.81481e+06	1.74107e+06	2.31381e+06	2.68094e+06	3.44379e+06	1.39267e+06	980622	1.3452e+06	230899	336225	323038	1.55091e+06	1.84665e+06	1.80197e+06	-	-	-	1.01536	0.0921409	0.64077	-0.642121	insig	1.01097	0.0426107	1.45413	0.540156	insig	1.15567	5.37911e-06	6.07435	2.60273	up	1.19169	0.0291215
HJN106	2-Carboxy-3-hydroxy-A(1)-norlupan-20(29)-en-28-oic acid (Ceanothic acid)	Terpenoids	Triterpene	C30H46O5	485.33	467.32	486.3345	[M-H]-	1	21302-79-4	-	1131.78	1131.78	1131.78	272069	247810	326593	1131.78	1131.78	1131.78	20295.3	16221.7	5658.91	1131.78	1131.78	1131.78	57464.9	66611	66619	-	-	-	1.15572	0.00680148	249.304	7.96176	up	1.13467	0.00603409	20.07	4.32697	up	1.1652	0.00680148	249.304	7.96176	up	1.21577	0.097473
Cmdn004285	6'-O-β-D-glucosylbarlerin*	Terpenoids	Monoterpenoids	C25H38O17	609.2	447.12	610.2109	[M-H]-	3	927691-88-1	-	649985	516263	569104	2.14842e+06	3.06066e+06	2.34118e+06	10563.9	10563.9	10563.9	10563.9	10563.9	10563.9	97076.6	94609.5	52819.6	605597	709774	705245	-	-	-	1.15543	0.0120468	238.24	7.89627	up	1.17049	0.0120468	238.24	7.89627	up	1.15606	0.0125704	30.8797	4.94859	up	-	-
mws1526	Sweroside	Terpenoids	Monoterpenoids	C16H22O9	359.13	197.08	358.1264	[M+H]+	3	14215-86-2	C17071	771035	783254	980960	1.84751e+06	1.2782e+06	1.08808e+06	814414	935094	1.0231e+06	1.52423e+06	1.99408e+06	1.48667e+06	532206	712425	469767	1.27356e+06	1.22e+06	1.35593e+06	-	C17071	-	0.878593	0.162918	1.51979	0.603876	insig	0.536531	0.40553	0.84192	-0.248245	insig	1.06311	0.0562964	2.45788	1.29742	up	1.19236	0.0326202
Qmfp122215	2,3-Dihydroxyurs-12,18-dien-28-oic acid (Goreishic Acid I)	Terpenoids	Triterpene	C30H46O4	471.35	201.16	470.3396	[M+H]+	3	129058-59-9	-	838086	1.24592e+06	849081	1.29992e+06	1.03484e+06	1.39956e+06	6271.33	6271.33	6271.33	227813	170395	213988	113386	31356.7	44038.5	549103	570490	537420	-	-	-	1.15552	0.00763404	198.487	7.6329	up	1.16009	0.00938734	6.09989	2.60878	up	1.12994	0.0061038	19.7812	4.30606	up	1.27875	0.00756491
Rfn09271	4-(1,2,4a-trimethyl-5-methylidene-1,2,3,4,4a,5,8,8a-octahydronaphthalen-1-yl)butan-2-one	Terpenoids	Sesquiterpenoids	C18H28O	261.22	147.12	260.214	[M+H]+	1	-	-	397114	432862	420102	588372	644903	396995	910624	930033	1.09009e+06	841385	967250	902400	790857	906979	811819	715494	779706	777467	-	-	-	1.02229	0.0117866	0.556264	-0.846158	insig	1.01171	0.0246231	0.601346	-0.733734	insig	0.961283	0.0416617	0.649599	-0.622379	insig	0.61429	0.348694
Lmsn011830	2,19-Dihydroxy-3-oxours-12-en-28-oic acid	Terpenoids	Triterpene	C30H46O5	485.33	485.33	486.3345	[M-H]-	1	176983-21-4	-	929268	2.03874e+06	817574	6.3761e+06	5.66564e+06	5.00847e+06	21468.6	32204.2	32859.5	314856	331719	332605	134404	41254.2	52093.8	1.42861e+06	1.61494e+06	1.44858e+06	-	CM03172	MetMap175	1.1543	0.00483885	197.039	7.62233	up	1.16987	0.00538229	17.4128	4.12207	up	1.14986	0.00473497	74.8631	6.22618	up	1.27229	8.65974e-06
Smpn011792	2,3-Dihydroxy-12-ursen-28-oic acid*	Terpenoids	Triterpene	C30H48O4	471.35	471.34	472.3553	[M-H]-	1	-	-	1.70448e+06	3.29633e+06	1.66372e+06	2.16057e+07	1.14661e+07	2.70619e+07	172148	104131	146245	2.86667e+06	2.63632e+06	2.31336e+06	416557	299247	6.11037e+06	4.50311e+06	3.87386e+06	5.09889e+06	-	-	-	1.14777	0.0488688	142.32	7.153	up	1.13182	0.0621325	7.69333	2.94361	up	0.975505	0.0444175	8.80929	3.13903	insig	1.27276	0.00376958
WapTKC167236	4-[3-(4,8-Dimethyl-3,7-Nonadienyl)-3-Methyloxiranyl]-2-Butanone	Terpenoids	Ditepenoids	C18H30O2	279.23	81.07	278.2246	[M+H]+	1	115028-53-0	-	2.88432e+06	3.35424e+06	2.65363e+06	1.50797e+06	1.72344e+06	1.45373e+06	2.1804e+06	2.12342e+06	2.23227e+06	3.45529e+06	3.69183e+06	4.07598e+06	1.92819e+06	1.83037e+06	1.9008e+06	3.03528e+06	2.33339e+06	2.11374e+06	-	-	-	1.10073	0.0097318	0.716811	-0.480335	insig	1.15649	0.00221913	0.417456	-1.2603	down	1.01474	0.0461241	0.82786	-0.272541	insig	1.25901	0.0112972
Cmdn003997	6'-O-α-D-galactosylbarlerin*	Terpenoids	Monoterpenoids	C25H38O17	609.2	447.12	610.2109	[M-H]-	3	927691-89-2	-	704973	681271	571357	2.32111e+06	2.46849e+06	2.5314e+06	17409.6	17409.6	17409.6	17409.6	17409.6	17409.6	89555.6	87047.9	91157.5	740428	505289	803008	-	-	-	1.15619	0.000660809	140.172	7.13105	up	1.17132	0.000660809	140.172	7.13105	up	1.16556	0.000698955	27.3416	4.77302	up	-	-
pmn001427	16,23:16,30-Diepoxydammar-24-ene-3,20-diol (Jujubogenin)*	Terpenoids	Triterpene	C30H48O4	471.35	471.34	472.3553	[M-H]-	1	54815-36-0	-	1.83796e+06	3.78287e+06	2.0275e+06	2.30131e+07	1.18045e+07	3.0314e+07	196980	163554	135263	3.25149e+06	3.40102e+06	2.83413e+06	502083	359146	367405	5.23543e+06	4.45845e+06	5.86274e+06	-	-	-	1.14718	0.0571211	131.367	7.03746	up	1.11971	0.0747379	6.86562	2.77939	up	1.15199	0.0583171	53.0114	5.72823	up	1.27615	0.00292299
Lmsn008888	2,3,19-Trihydroxyolean-12-en-23,28-dioic acid	Terpenoids	Triterpene	C30H46O7	517.32	407.3	518.3244	[M-H]-	3	-	-	175832	128407	203628	219059	57527.9	129902	1155.38	1155.38	1155.38	6838.57	8476.4	5776.91	1155.38	1155.38	1155.38	43852.2	38334.3	36144.1	-	-	-	1.14001	0.102634	117.274	6.87374	up	1.12625	0.110657	19.2723	4.26845	up	1.14913	0.102634	117.274	6.87374	up	1.27087	0.0173951
Lmzn006169	3,19-Dihydroxyurs-12-en-28-oic acid (Pomolic acid)*	Terpenoids	Triterpene	C30H48O4	471.35	471.35	472.3553	[M-H]-	1	13849-91-7	-	1.51475e+06	3.19766e+06	1.88134e+06	2.21535e+07	1.10895e+07	2.45458e+07	180901	166831	145742	3.17684e+06	2.51181e+06	2.5306e+06	549426	406338	358497	4.93072e+06	4.93756e+06	5.31289e+06	-	-	-	1.14924	0.0440093	117.106	6.87167	up	1.12951	0.0571647	7.03092	2.81371	up	1.15264	0.0451883	43.9706	5.45847	up	1.27717	0.00703191
MWSmce394	2,3,19-Trihydroxyurs-12-en-28-oic acid (Tormentic acid)*	Terpenoids	Triterpene	C30H48O5	487.34	469.33	488.3502	[M-H]-	1	13850-16-3	-	550612	549604	388429	826524	843599	1.35999e+06	8631.42	8631.42	8631.42	200137	208320	130583	75508.2	43157.1	45804.2	356859	379429	422124	-	CM03164	MetMap175	1.15347	0.0292221	117.019	6.87059	up	1.13468	0.039367	5.62131	2.49091	up	1.15017	0.0315979	18.4235	4.20348	up	1.27421	0.0201615
WapTKC044540	4,9-Cadinadien-15-al	Terpenoids	Sesquiterpenoids	C15H22O	219.17	121.06	218.1671	[M+H]+	3	135118-53-5	-	2.66736e+06	2.01464e+06	1.925e+06	2.14904e+06	1.55017e+06	2.1014e+06	1.28927e+06	441903	344548	469107	447186	635298	901731	1.51927e+06	1.23417e+06	632904	530630	703824	-	-	-	0.945807	0.032683	2.7945	1.48259	insig	1.14128	0.012076	3.73849	1.90245	up	0.919166	0.0529188	1.58696	0.666268	insig	0.19536	0.621744
WapTKC012013	Eperuol*	Terpenoids	Ditepenoids	C18H30O	263.24	81.07	262.2297	[M+H]+	1	87553-46-6	-	3.56805e+06	3.35262e+06	3.64391e+06	3.3246e+06	3.5101e+06	3.19162e+06	5.12082e+06	5.18231e+06	4.9906e+06	2.37964e+06	2.63849e+06	2.34819e+06	3.89733e+06	4.04549e+06	3.994e+06	3.51548e+06	3.25165e+06	3.38755e+06	-	-	-	1.14483	0.000284982	0.655584	-0.609148	insig	1.12261	0.00243986	1.3611	0.444776	insig	1.10375	0.00970893	0.839949	-0.251627	insig	1.27333	7.21815e-05
Zbzn011671	Cordianal C*	Terpenoids	Triterpene	C30H48O4	471.35	471.35	472.3553	[M-H]-	1	-	-	5.55942e+06	9.02068e+06	5.62834e+06	2.25174e+07	1.31315e+07	2.0999e+07	172811	171372	143097	2.68176e+06	3.11763e+06	2.72525e+06	6.68368e+06	6.31416e+06	6.93967e+06	7.09337e+06	6.19848e+06	7.88792e+06	-	-	-	1.1528	0.0233021	116.253	6.86113	up	1.1511	0.031099	6.64519	2.73231	up	1.10396	0.0516138	2.84127	1.50654	up	1.27863	0.00256136
Wacyp06135	3,7-Dimethyl-2,6-Octadienyl 6-O-(beta-D-Xylopyranosyl)-beta-D-glucopyranoside	Terpenoids	Monoterpenoids	C21H36O10	466.26	81.07	448.2308	[M+NH4]+	1	-	-	85487.1	99152.5	86979.1	156371	177363	230756	121968	174428	155564	169505	199678	207180	33741.9	47602	37585	118858	198483	112845	-	-	-	0.666425	0.244409	1.24898	0.320755	insig	0.136499	0.884047	0.9794	-0.0300297	insig	1.1441	0.0186908	4.74645	2.24685	up	0.917187	0.102025
WapTKC018325	2,4(18),13-Clerodatriene-15,16-diol	Terpenoids	Ditepenoids	C20H32O2	305.25	121.1	304.2402	[M+H]+	3	-	-	24158.8	29856.6	29828.5	344418	337818	279182	2799.63	2799.63	2799.63	23432.8	37198.6	13998.1	46955.5	39120.2	38193.4	89384.7	82833.7	74372.9	-	-	-	1.15581	0.00423257	114.47	6.83882	up	1.1439	0.00243927	12.8825	3.68735	up	1.16074	0.00484927	7.73658	2.9517	up	1.23699	0.0818351
Yalp003517	30-Hydroxyfraxinellone	Terpenoids	Sesquiterpenoids	C14H16O4	249.11	159.08	248.1049	[M+H]+	3	-	-	721589	651569	902109	712822	585157	634756	5670.72	5670.72	5670.72	70471.6	102634	28353.6	261288	257890	403017	337394	474206	228493	-	-	-	1.15589	0.00336886	113.609	6.82793	up	1.11466	0.000630655	9.59366	3.26208	up	1.07625	0.00608269	2.0958	1.0675	up	1.21742	0.103682
pmn001426	Euscaphic acid*	Terpenoids	Triterpene	C30H48O5	487.34	469.33	488.3502	[M-H]-	1	53155-25-2	C17890	571056	562749	399166	805592	866359	1.39662e+06	9225.46	9225.46	9225.46	222679	214444	136027	80034.7	46127.3	56052.9	325905	385377	416061	-	C17890	-	1.15306	0.0326229	110.873	6.79277	up	1.12803	0.0447012	5.35388	2.42058	up	1.1497	0.0356882	16.8404	4.07386	up	1.27339	0.0222966
Lmzn106284	Alphitolic acid*	Terpenoids	Triterpene	C30H48O4	471.348	471.348	472.3553	[M-H]-	1	19533-92-7	C16912	5.27357e+06	8.09812e+06	5.49954e+06	2.02035e+07	1.33825e+07	2.02458e+07	123668	211022	153716	2.74455e+06	3.14503e+06	2.0331e+06	5.81431e+06	5.9233e+06	5.82865e+06	6.92536e+06	5.37771e+06	6.94679e+06	-	C16912	-	1.15171	0.016048	110.219	6.78423	up	1.14933	0.0197823	6.79463	2.7644	up	1.13045	0.0337772	3.06449	1.61565	up	1.26745	0.0163086
PD0649662	Anmindenol A	Terpenoids	Sesquiterpenoids	C15H18O	215.14	169.07	214.1358	[M+H]+	3	-	-	194150	183940	190397	207410	219885	179925	168444	124730	130368	246715	209505	260129	85826	88452.8	92524.3	219590	186495	150406	-	-	-	0.988647	0.0287111	1.43367	0.519713	insig	0.798848	0.135279	0.847657	-0.238447	insig	1.15197	0.00918721	2.27591	1.18644	up	1.17576	0.0090158
Lskp211346	Neocaesalpin E	Terpenoids	Ditepenoids	C21H32O4	349.24	275.2	348.2301	[M+H]+	3	627481-89-4	-	693673	853074	684257	1.30494e+06	1.42428e+06	1.19285e+06	1.75035e+06	1.46031e+06	1.56048e+06	3.25306e+06	3.20649e+06	3.04917e+06	90766.5	121730	70928.9	1.64443e+06	1.39083e+06	1.20776e+06	-	-	-	0.923544	0.0623559	0.82204	-0.282719	insig	1.1625	3.52777e-05	0.412471	-1.27764	down	1.15695	0.00206317	13.8381	3.79058	up	1.26362	0.00020543
mws1610	Crataegolic acid*	Terpenoids	Triterpene	C30H48O4	471.35	471.35	472.3553	[M-H]-	1	4373-41-5	C16939	5.86333e+06	9.1152e+06	6.14813e+06	2.38158e+07	1.52303e+07	2.21741e+07	169045	210518	197198	3.07975e+06	3.49305e+06	2.83175e+06	7.35753e+06	5.96028e+06	7.62121e+06	7.31966e+06	6.84632e+06	8.31004e+06	-	C16939	-	1.15367	0.016523	106.145	6.72989	up	1.1561	0.0219452	6.50963	2.70258	up	1.11618	0.0323043	2.92374	1.54781	up	1.27795	0.00414548
WapTKC028880	7-Hydroxy-3,7-Dimethyl-2,8-Nonadien-1,4-olide	Terpenoids	Monoterpenoids	C11H16O3	197.12	133.1	196.1099	[M+H]+	2	193816-74-9	-	793986	512215	854850	576338	780682	504222	880727	1.50621e+06	1.55654e+06	1.28128e+06	1.03153e+06	1.38779e+06	116594	113136	97579.5	872929	775775	947968	-	-	-	0.985455	0.070967	0.47198	-1.0832	insig	1.06812	0.0116745	0.502957	-0.991494	insig	1.15068	0.0247514	5.68648	2.50754	up	0.122644	0.760416
Zmpn008194	2,3-Dihydroxyurs-12-en-28-oic acid (Corosolic acid)*	Terpenoids	Triterpene	C30H48O4	471.3482	471.348	472.3553	[M-H]-	1	4547-24-4	-	5.89829e+06	8.41527e+06	6.00206e+06	2.17106e+07	1.44564e+07	2.14364e+07	169821	248854	157171	3.03091e+06	3.48198e+06	2.77196e+06	5.93596e+06	6.04341e+06	6.36223e+06	6.96602e+06	6.2331e+06	7.68925e+06	-	CM03157	MetMap175	1.15204	0.0152265	100.032	6.64432	up	1.15583	0.0203754	6.20401	2.6332	up	1.13319	0.031044	3.14058	1.65103	up	1.2726	0.00444132
Zmjn012003	Gypensapogenin F*	Terpenoids	Triterpene	C30H48O4	471.34	471.34	472.3553	[M-H]-	1	-	-	5.99015e+06	9.93633e+06	6.29536e+06	2.47076e+07	1.54446e+07	2.15166e+07	216660	251105	180394	3.11834e+06	3.55929e+06	2.91963e+06	7.11172e+06	7.20165e+06	6.7849e+06	7.80547e+06	6.85644e+06	7.83724e+06	-	-	-	1.15297	0.0173718	95.1444	6.57205	up	1.15594	0.0231834	6.42566	2.68384	up	1.12573	0.0378123	2.92293	1.54741	up	1.27615	0.00366059
Lmzn006284	2-Hydroxyursolic acid	Terpenoids	Triterpene	C30H48O4	471.35	471.35	472.3553	[M-H]-	1	-	-	5.41217e+06	8.95989e+06	5.20131e+06	2.1614e+07	1.35408e+07	1.99005e+07	210082	236788	163170	2.73467e+06	3.35403e+06	2.63168e+06	5.94179e+06	6.54812e+06	6.81772e+06	6.41252e+06	5.72594e+06	7.8115e+06	-	CM03150	MetMap175	1.1524	0.0178169	90.2485	6.49583	up	1.15324	0.0235727	6.3134	2.65842	up	1.11877	0.0386433	2.85148	1.51171	up	1.27422	0.00650475
Lhnp111726	13-Nor-desacylcynaropicrin	Terpenoids	Sesquiterpenoids	C14H18O4	251.13	163.11	250.1205	[M+H]+	3	-	-	397441	458338	351753	350056	439617	223163	259013	225763	230113	1.37402e+06	914228	801284	73060.5	99585.5	104908	531284	372950	455673	-	-	-	0.70423	0.252701	1.41677	0.50261	insig	1.06534	0.0456415	0.327828	-1.60899	down	1.09659	0.0566159	3.64915	1.86756	up	1.24657	0.0451902
WapTKC134050	6α,12-Dihydroxy-3(15),7(14)-Caryophylladien-8-one	Terpenoids	Sesquiterpenoids	C15H22O3	251.16	187.15	250.1569	[M+H]+	3	-	-	281445	354967	380101	290986	253548	149896	246454	208766	226797	664619	642561	602856	59269.2	52594.6	78358.9	362243	236636	289847	-	-	-	0.04915	0.932107	1.0182	0.02602	insig	1.09165	0.00450848	0.363569	-1.4597	down	1.09331	0.0534338	3.65061	1.86814	up	1.27293	0.000168313
WapTKC062929	2,3,23-Trihydroxy-11-Oxo-12-Oleanen-28-Oic Acid	Terpenoids	Triterpene	C30H46O6	503.34	457.33	502.3294	[M+H]+	1	2054315-63-6	-	32674.4	31658.9	25071.3	186682	189642	453135	3471.01	3471.01	3471.01	70127.6	96108.7	17355	3471.01	3471.01	3471.01	61738.4	64511	81660.7	-	-	-	1.14547	0.090662	79.6559	6.31571	up	0.944623	0.127171	4.51796	2.17567	insig	1.15509	0.090662	79.6559	6.31571	up	1.18986	0.130326
WapTKC124106	Dehydroisoactinidic Acid	Terpenoids	Triterpene	C30H44O5	485.33	421.31	484.3189	[M+H]+	2	-	-	506832	631666	311051	136236	101319	112898	1642.94	1642.94	1642.94	1642.94	1642.94	1642.94	23131.2	13545.7	8214.69	148736	117251	138671	-	-	-	1.15526	0.00785488	71.1029	6.15184	up	1.1704	0.00785488	71.1029	6.15184	up	1.11881	0.00418326	7.80665	2.9647	up	-	-
Yalp008917	(3R,5R,7R,8R,10S,13S,17R)-17-((S)-7,7-dimethyl-2,3,6,7-tetrahydrooxepin-3-yl)-4,4,8,10,13-pentamethyl-2,3,4,5,6,7,8,9,10,11,12,13,16,17-tetradecahydro-1H-cyclopenta[a]phenanthrene-3,7-diyl diacetate	Terpenoids	Triterpene	C34H52O5	541.39	207.14	540.3815	[M+H]+	3	-	-	7095.31	6312.47	10306.4	20906.6	15814.2	17306.7	9526.66	9972.99	9957.07	22595.8	22124.8	23410.8	5543.74	9741.65	8818.52	17434.3	10753.8	12091.8	-	-	-	1.11355	0.0314029	1.83413	0.875098	insig	0.958309	0.0819133	0.79299	-0.334625	insig	1.05735	0.00781048	2.24144	1.16443	up	1.27869	0.000194061
WapTKC143195	3,6,23-Trihydroxy-12-Oleanen-28-Oic Acid	Terpenoids	Triterpene	C30H48O5	489.36	425.34	488.3502	[M+H]+	1	-	-	56276.4	92644.1	37439.1	42133	58073.1	54483.1	742.226	742.226	742.226	9095.42	12232.3	3711.13	742.226	742.226	742.226	34377.1	45240.5	19717.6	-	-	-	1.15505	0.00890317	69.4708	6.11834	up	1.09299	0.00417742	6.17796	2.62713	up	1.16458	0.00890317	69.4708	6.11834	up	1.22271	0.092463
Yalp107823	Chisopanin C	Terpenoids	Triterpene	C33H52O6	545.38	211.13	544.3764	[M+H]+	3	-	-	80793.7	131052	136895	316171	264637	260048	209471	246599	259029	141676	136288	86445.2	162443	195590	138985	146118	135056	153533	-	-	-	0.775879	0.149583	1.17586	0.233717	insig	1.08847	0.00322501	2.30745	1.2063	up	1.06684	0.00946024	1.6918	0.758559	insig	1.14846	0.0076329
WapTKC011708	8,10,13(15),18-Lobatetraene-16,17-diol	Terpenoids	Ditepenoids	C20H32O2	305.25	93.07	304.2402	[M+H]+	1	-	-	28577.7	47934.3	47060.4	387247	412148	373173	5715.53	5715.53	5715.53	34787.6	30179.9	32331.5	29404.4	40685.4	59900.9	110094	96500.6	83866.8	-	-	-	1.15616	0.00087418	68.3849	6.09561	up	1.17045	0.000878849	12.0512	3.5911	up	1.14626	2.84072e-05	9.0204	3.17319	up	1.27897	0.00247298
PDP058682	(5E,7E)-3,8,12-trimethyltrideca-5,7,11-triene-3,4-diol	Terpenoids	Monoterpenoids	C16H28O2	275.2	105.07	252.2089	[M+Na]+	3	-	-	1.14479e+06	1.03268e+06	1.19272e+06	2.80781e+06	2.57215e+06	2.41776e+06	1.54242e+06	1.44436e+06	1.69814e+06	1.00861e+07	1.0586e+07	1.01305e+07	69464.5	68225.7	48684.3	3.16768e+06	2.81331e+06	3.30083e+06	-	-	-	1.12154	0.00280794	1.66443	0.735027	insig	1.16878	7.108e-06	0.253151	-1.98193	down	1.16313	0.00193117	41.8389	5.38677	up	1.27873	3.14675e-05
Wasdp05565	2,8-bis(hydroxymethyl)-4b,8-dimethyl-5,6,7,8a,9,10-hexahydrophenanthren-3-ol	Terpenoids	Ditepenoids	C18H26O3	291.2	151.08	290.1882	[M+H]+	3	-	-	171128	131474	171776	275971	260638	247282	186079	252445	306758	290142	292289	242671	18675	22136.1	24574.2	205360	198131	219327	-	-	-	0.265697	0.750953	1.0518	0.0728668	insig	0.390825	0.505379	0.950055	-0.0739171	insig	1.16291	0.000791799	11.9888	3.58361	up	0.451828	0.541734
PD0210175	(1S,6R,7R,8aR)-6,7-dihydroxy-1,8a-dimethyl-1,6,7,8-tetrahydronaphthalen-2-one	Terpenoids	Monoterpenoids	C12H16O3	209.12	149.1	208.1099	[M+H]+	1	-	-	5.5951e+06	9.31353e+06	6.01446e+06	1.69441e+07	1.44815e+07	8.77515e+06	218554	95195.5	285472	700434	671584	372264	5.06766e+06	5.32025e+06	2.9046e+06	7.29215e+06	4.46429e+06	4.86206e+06	-	-	-	1.1379	0.0319293	67.0883	6.06799	up	1.15266	0.0336132	23.0472	4.52652	up	1.04115	0.0546403	3.02431	1.59661	up	1.05409	0.0478273
Wasdp09656	4a,7-dimethyl-7-vinyl-4a,4b,5,6,7,8,10,10a-octahydrophenanthren-2(1H)-one	Terpenoids	Ditepenoids	C18H24O	257.19	121.1	256.1827	[M+H]+	3	-	-	41917	50784.5	52776.2	251016	225107	163772	80390.9	160275	200094	146189	73446.7	105228	24951.4	14239.9	5844.57	121655	106010	82336.1	-	-	-	0.665502	0.209394	1.4518	0.537841	insig	0.971355	0.0365498	1.96973	0.977997	insig	1.11153	0.0135224	14.2085	3.82869	up	0.481772	0.410471
WapTKC009729	9-Hydroxy-8(14),15-Isopimaradien-1-one*	Terpenoids	Ditepenoids	C20H30O2	303.23	119.09	302.2246	[M+H]+	1	147568-33-0	-	19736.7	25177.2	17958.6	233267	263674	201958	3591.72	3591.72	3591.72	3591.72	3591.72	3591.72	3591.72	3591.72	3591.72	40268.7	35669.6	62502.2	-	-	-	1.15551	0.00597925	64.8619	6.0193	up	1.17058	0.00597925	64.8619	6.0193	up	1.16492	0.00597925	64.8619	6.0193	up	-	-
PD0611642	Khusilal	Terpenoids	Monoterpenoids	C14H18O	203.14	105.07	202.1358	[M+H]+	3	2221-18-3	-	1.57174e+06	1.49821e+06	1.93798e+06	2.20002e+06	2.31793e+06	1.99687e+06	1.54655e+06	1.65114e+06	1.55673e+06	2.81676e+06	2.93673e+06	3.27597e+06	1.04309e+06	1.06779e+06	920934	1.40731e+06	1.67016e+06	1.86355e+06	-	-	-	1.10518	0.0159775	1.37027	0.454457	insig	1.09356	0.0100966	0.721508	-0.470913	insig	1.15008	0.00183599	2.14883	1.10355	up	1.26551	0.00662549
WapTKC024562	3-Hydroxy-13-Apo-ε-Caroten-13-one	Terpenoids	Sesquiterpenoids	C18H26O2	275.2	119.08	274.1933	[M+H]+	1	761409-24-9	-	801771	851396	790864	1.84868e+06	2.08019e+06	1.75922e+06	1.1269e+06	1.12991e+06	1.10298e+06	6.38985e+06	7.10952e+06	7.48519e+06	57669	42885	33247	2.09112e+06	2.23795e+06	2.09593e+06	-	-	-	1.1358	0.0142857	1.69299	0.759577	insig	1.16512	0.00211011	0.271061	-1.88331	down	1.16117	0.00253941	42.5116	5.40979	up	1.27885	0.0029619
Lmxn002084	Dihydrocatalpol	Terpenoids	Terpene	C15H24O10	363.13	183.07	364.1369	[M-H]-	3	6736-86-3	-	1.2404e+06	1.19837e+06	1.32576e+06	394580	424122	391824	7335.41	7335.41	7335.41	7335.41	7335.41	7335.41	67499.9	37172.7	36677	290575	288169	337717	-	-	-	1.15618	0.000680142	55.0084	5.78158	up	1.17129	0.000680142	55.0084	5.78158	up	1.1461	1.63651e-05	8.56406	3.0983	up	-	-
WapTKC176399	14-(3-hydroxyprop-1-en-2-yl)-3,7,11-trimethylcyclotetradeca-2,6,10-trien-1-ol	Terpenoids	Ditepenoids	C20H32O2	305.25	95.08	304.2402	[M+H]+	1	-	-	18284.5	27998.9	20398	165930	130010	131045	2772.28	2772.28	2772.28	17412.7	17505.6	13861.4	2772.28	2772.28	2772.28	36827.6	33706	42498.2	-	-	-	1.15527	0.00707913	51.3399	5.68201	up	1.16532	0.00814378	8.75335	3.12984	up	1.16462	0.00707913	51.3399	5.68201	up	1.27561	0.00781715
Zbzp003763	11-methoxy viburtinal	Terpenoids	Monoterpenoids	C10H8O3	177.05	134.04	176.0473	[M+H]+	3	-	-	453695	373452	1.00487e+06	519203	1.13776e+06	873815	818141	841702	705709	3.96313e+06	3.71138e+06	2.93424e+06	957492	1.00153e+06	1.14447e+06	1.55062e+06	1.06663e+06	1.12976e+06	-	-	-	0.0499425	0.790486	1.06985	0.0974069	insig	1.11018	0.00385517	0.238556	-2.0676	down	0.544512	0.401111	0.815462	-0.294311	insig	1.26764	0.0113396
PD0449614	Trachinol*	Terpenoids	Ditepenoids	C20H32O	289.25	135.12	288.2453	[M+H]+	2	34144-23-5	-	40808.2	73270.8	66783.3	112101	97011.7	72008.4	1859.28	1859.28	1859.28	31899.2	30734	9296.41	135541	213886	148349	48055.9	88329.9	56919.2	-	-	-	1.15372	0.0158185	50.3995	5.65534	up	1.01665	0.011278	3.90828	1.96653	up	0.967583	0.078287	0.564753	-0.824308	insig	1.21412	0.0949164
WapTKC019442	Rhodioloside E	Terpenoids	Monoterpenoids	C21H38O11	467.25	137.13	466.2414	[M+H]+	3	914641-92-2	-	503302	567898	350590	212720	252984	245362	195881	247252	299397	160674	146900	232170	93782.7	151903	235439	149015	204239	280058	-	-	-	0.133235	0.769435	0.957627	-0.0624645	insig	0.818654	0.150549	1.31742	0.397711	insig	0.751758	0.196577	1.47793	0.563575	insig	0.840817	0.166498
Lcsp000657	ent-16α,17,19-Trihydroxykaurane	Terpenoids	Ditepenoids	C20H34O3	323.26	121.1	322.2508	[M+H]+	2	-	-	25372.3	14620.9	9560.06	80548.3	103554	98687	1912.01	1912.01	1912.01	1912.01	1912.01	1912.01	1912.01	1912.01	1912.01	25326.3	10340.2	26164.7	-	-	-	1.15538	0.00569593	49.3005	5.62353	up	1.17047	0.00569593	49.3005	5.62353	up	1.1649	0.00569593	49.3005	5.62353	up	-	-
Yamp004713	4-[5-(3-Hydroxypropyl)-7-methoxy-3-methyl-2,3-dihydro-1-benzofuran-2-yl]-2-methoxyphenol	Terpenoids	Triterpene Saponin	C20H24O5	345.17	177.09	344.1624	[M+H]+	3	-	-	154830	95843.5	178654	228989	268247	255049	5329.37	5329.37	5329.37	90656.6	118787	113125	26646.8	57228.6	66707.5	127926	101596	157902	-	-	-	1.15594	0.00220119	47.0528	5.55621	up	1.14289	0.000839475	2.33217	1.22167	up	1.10317	0.000279483	4.99582	2.32072	up	1.27861	0.00699158
Zmsn002575	Hastatoside*	Terpenoids	Monoterpenoids	C17H24O11	403.12	223.07	404.1319	[M-H]-	3	50816-24-5	-	1.29998e+06	1.2261e+06	1.46366e+06	1.71683e+06	1.74091e+06	1.69619e+06	37188.4	37188.4	37188.4	37188.4	37188.4	37188.4	260166	249693	185942	526541	594912	614512	-	-	-	1.15625	5.90837e-05	46.1965	5.52971	up	1.17137	5.90837e-05	46.1965	5.52971	up	1.1593	8.33481e-06	7.40718	2.88892	up	-	-
Wacyp03369	Neohancoside B	Terpenoids	Monoterpenoids	C21H36O11	483.24	153.13	464.2258	[M+H2O+H]+	3	146763-56-6	-	134221	146073	104178	52473.8	89927.4	94643.5	70381.8	71339.1	25106.9	5021.38	5021.38	5021.38	499118	316006	456792	79313.8	109718	118141	-	-	-	0.5454	0.313437	1.4209	0.5068	insig	1.16033	0.0310004	15.7357	3.97597	up	1.12292	0.0200193	0.186368	-2.42377	down	1.22631	0.0801419
Hmln003398	2,3,19,23-Tetrahydroxyurs-12-en-28-oic acid*	Terpenoids	Triterpene	C30H48O6	503.34	485.33	504.3451	[M-H]-	1	-	-	2.57712e+06	2.37214e+06	2.33221e+06	1.15428e+06	910727	1.1862e+06	24035.7	24035.7	24035.7	345105	285808	379205	397029	120178	231323	866167	780965	829909	-	-	-	1.15506	0.00667201	45.0887	5.49469	up	1.14814	0.00838593	3.21864	1.68645	up	1.0619	0.00219421	4.34346	2.11885	up	1.27788	0.00752997
lsdp210001	Elaeocarpucin G	Terpenoids	Triterpene	C30H46O5	487.34	423.33	486.3345	[M+H]+	3	-	-	772526	927509	779434	544843	379739	506778	10981.3	10981.3	10981.3	194991	114795	119383	220164	54906.3	86675.4	250592	336687	329106	-	-	-	1.15418	0.011273	43.4486	5.44124	up	1.11198	0.00946038	3.33519	1.73777	up	1.02002	0.00741627	3.95682	1.98434	up	1.26884	0.0366402
Ymjm000101	6-Hydroxy-3-oxooleana-11,13(18)-dien-28-oic acid	Terpenoids	Triterpene	C30H44O4	469.33	407.33	468.324	[M+H]+	1	-	-	83916.5	113158	81321.8	46023.9	33063.1	43458	47673.5	43709.1	54369.3	105523	115811	112306	90525.7	24007.6	33499.9	36040.8	70197.7	69658.5	-	-	-	0.692707	0.203372	0.840777	-0.250205	insig	1.14669	0.000222219	0.367298	-1.44498	down	0.0469158	0.724376	0.827821	-0.272609	insig	1.26324	0.000134235
PDP214114	4,8a-dimethyl-1,2,3,4,4a,7,8,8a-octahydronaphthalen-4a-ol	Terpenoids	Sesquiterpenoids	C12H20O	181.16	55.05	180.1514	[M+H]+	2	-	-	325996	333436	424443	777462	890317	813339	507984	498585	580339	2.87351e+06	3.09437e+06	3.16269e+06	65199.2	65199.2	65199.2	843072	978653	964071	-	-	-	1.11431	0.00263204	1.56349	0.644773	insig	1.16808	0.000442366	0.271738	-1.87971	down	1.16521	0.00190403	12.6848	3.66503	up	1.27793	0.000526568
PDN151117	2α,3α,20β,24-tetrahydroxyurs-13(18)-en-28-oic acid*	Terpenoids	Triterpene	C30H48O6	503.34	485.33	504.3451	[M-H]-	1	-	-	2.63824e+06	2.34635e+06	2.38404e+06	1.17751e+06	920233	1.16436e+06	25046	25046	25046	361540	312282	345005	392662	125230	230602	849737	772401	802006	-	-	-	1.15514	0.00614384	43.4148	5.44012	up	1.15715	0.0105377	3.20183	1.6789	up	1.06923	0.00187669	4.35822	2.12374	up	1.27972	0.00211029
WapTKC027082	Trisporol C	Terpenoids	Sesquiterpenoids	C18H28O3	293.21	107.08	292.2038	[M+H]+	3	26094-65-5	-	42228.4	37050.8	51078	322514	424920	327496	181502	200651	166579	253959	247100	217314	7410.15	7410.15	7410.15	152313	175751	197351	-	-	-	1.10382	0.0264146	1.95894	0.97007	insig	1.04313	0.0581982	1.49634	0.581439	insig	1.16455	0.00890484	48.3539	5.59556	up	1.12939	0.0200377
PD0669169	2-[(1R,2S,3S)-3-hydroxy-2-[(Z)-pent-2-enyl]cyclopentyl]acetaldehyde*	Terpenoids	Monoterpenoids	C12H20O2	197.15	95.09	196.1463	[M+H]+	1	-	-	263470	198810	425593	911313	830564	778057	19759.8	19759.8	19759.8	209348	189953	220830	303818	451978	98799.1	187248	266465	367602	-	-	-	1.15591	0.00222504	42.5094	5.40971	up	1.16656	0.00250234	4.06355	2.02274	up	0.942479	0.0214826	2.94869	1.56007	insig	1.27954	0.00231486
Lhlp111209	Cupressic acid	Terpenoids	Ditepenoids	C20H32O3	321.24	147.12	320.2351	[M+H]+	3	1909-90-6	-	5201.43	5201.43	5201.43	223900	185281	230150	5201.43	5201.43	5201.43	5201.43	5201.43	5201.43	5201.43	5201.43	5201.43	37655.9	26007.1	51273.8	-	-	-	1.15542	0.0045236	40.9715	5.35655	up	1.17058	0.0045236	40.9715	5.35655	up	1.16486	0.0045236	40.9715	5.35655	up	-	-
Wbhp009515	Tagalsin Q	Terpenoids	Ditepenoids	C18H26O2	275.2	275.2	274.1933	[M+H]+	3	1253641-44-9	-	960118	913246	1.02301e+06	1.9521e+06	2.48748e+06	2.0386e+06	1.08694e+06	1.33263e+06	1.37657e+06	7.8996e+06	8.7904e+06	7.8726e+06	182649	182649	182649	2.8069e+06	2.33068e+06	2.53788e+06	-	-	-	1.07649	0.0167624	1.70652	0.771059	insig	1.16246	0.000327597	0.263742	-1.9228	down	1.1637	0.0069728	11.8226	3.56348	up	1.27566	0.000884101
WapTKC166798	4-[(4S)-4-[(2R,3R,4S,5S,6R)-6-[[(2S,3S,4S)-3,4-dihydroxy-4-(hydroxymethyl)oxolan-2-yl]oxymethyl]-3,4,5-trihydroxyoxan-2-yl]oxy-2,6,6-trimethylcyclohexen-1-yl]butan-2-one	Terpenoids	Sesquiterpenoids	C24H40O11	505.26	211.17	504.2571	[M+H]+	3	-	-	195445	455451	321855	1.08274e+06	1.15518e+06	2.47038e+06	39089.1	39089.1	39089.1	39089.1	39089.1	39089.1	239111	209352	205913	546017	498581	291249	-	-	-	1.14394	0.0769459	40.1502	5.32734	up	1.15904	0.0769459	40.1502	5.32734	up	1.12191	0.0955757	7.19511	2.84702	up	-	-
Zjyp101825	Dehydroxy-Iridotectoral A	Terpenoids	Triterpene	C30H46O4	471.35	147.12	470.3396	[M+H]+	3	-	-	160625	173251	100049	139385	110294	155246	3525	3525	3525	17625	42305.8	32225.2	3525	3525	3525	81956.6	75106.2	87308.8	-	-	-	1.15439	0.00987823	38.2907	5.25892	up	1.10099	0.00553495	4.3939	2.1355	up	1.16385	0.00987823	38.2907	5.25892	up	1.2438	0.0629301
PDN001744	1α,2α,3α,20β-tetrahydroxyurs -13(18)-en-28-oic acid*	Terpenoids	Triterpene	C30H48O6	503.34	485.33	504.3451	[M-H]-	1	-	-	648313	813106	570250	234150	96780.1	101064	3863.65	3863.65	3863.65	145584	128272	148283	34351.2	20601	19318.2	185270	196435	200397	-	-	-	1.1411	0.0898129	37.27	5.21994	up	0.126803	0.948828	1.02335	0.0332926	insig	1.08174	0.116585	5.81651	2.54015	up	1.28004	0.00209188
Qazn002844	Gardenoside-Arabinoside	Terpenoids	Monoterpenoids	C22H32O15	535.17	241.07	536.1741	[M-H]-	3	-	-	84014	80852.1	106663	86783.9	88303.2	86411.7	2376.65	2376.65	2376.65	11883.3	15536.7	15467	133699	101202	117183	46969.8	40866.2	60176.4	-	-	-	1.15625	4.65544e-05	36.676	5.19677	up	1.1657	2.01663e-05	6.09741	2.6082	up	1.01995	0.0839229	0.742717	-0.429115	insig	1.27439	0.0100892
Sacn002893	10-acetylmonomelittoside*	Terpenoids	Monoterpenoids	C17H24O11	403.12	223.06	404.1319	[M-H]-	3	-	-	1.31727e+06	1.24906e+06	1.57134e+06	1.61948e+06	1.71265e+06	1.6413e+06	47943.1	47943.1	47943.1	47943.1	47943.1	47943.1	317599	270610	239716	528893	583969	674186	-	-	-	1.15621	0.000305294	34.5787	5.11181	up	1.17133	0.000305294	34.5787	5.11181	up	1.16075	4.37339e-06	6.0071	2.58667	up	-	-
Qmyp101336	JiangxiBaiyingsu I	Terpenoids	Sesquiterpenoids	C18H28O3	293.21	149.1	292.2038	[M+H]+	3	-	-	64354.5	98507.7	59781.7	591648	630235	611128	302690	332505	289401	795805	778448	881219	11956.3	11956.3	11956.3	380623	332352	341815	-	-	-	1.14655	6.52017e-05	1.9825	0.987319	insig	1.12494	0.0145694	0.7465	-0.421786	insig	1.16568	0.000345601	51.1028	5.67533	up	1.27219	0.00130047
Lhwp110301	19-Hydroxy-2-(hydroxymethyl)-A(1)-norursa-2,12-dien-28-oic acid (Coleonolic acid)	Terpenoids	Triterpene	C30H46O4	471.35	205.16	470.3396	[M+H]+	3	-	-	224241	352877	136513	270011	266400	353964	107457	20613.3	103145	130308	137403	79084.8	34362.9	29772	28214.2	110666	86425.7	198073	-	-	-	0.946265	0.0054562	3.85086	1.94518	insig	1.08296	0.00924275	2.56743	1.36032	up	1.16029	0.0111153	9.64142	3.26925	up	0.600863	0.326367
PD0663438	2-(4,6b-dimethyl-5-oxo-1,1a,2,3,6,6a-hexahydrocyclopropa[e]inden-2-yl)prop-2-enoic acid	Terpenoids	Sesquiterpenoids	C15H18O3	247.13	131.09	246.1256	[M+H]+	3	-	-	15483.8	15483.8	15483.8	203316	221524	227855	179815	123442	155572	110120	139053	116937	78684.1	77418.8	80670.5	158301	104573	110922	-	-	-	0.977278	0.0413532	1.42252	0.50845	insig	1.13145	0.00126248	1.78278	0.834128	insig	1.16288	0.00245176	2.75662	1.4629	up	0.824712	0.191939
Lmhn007769	3β,6β,19α,24-Tetrahydroxyurs-12-en-28-oic acid*	Terpenoids	Triterpene	C30H48O6	503.34	485.33	504.3451	[M-H]-	1	91095-51-1	-	731834	915693	677512	276679	117012	113280	4952.4	4952.4	4952.4	158043	147610	175338	45537.6	24762	25810.5	233042	223745	243857	-	CM03177	MetMap175	1.13979	0.0929957	34.123	5.09267	up	0.0720202	0.887697	1.05401	0.0758954	insig	1.067	0.123896	5.27491	2.39915	up	1.27994	0.00269698
mws1429	(+/-)-6-Hydroxy-3-oxo-alpha-ionol	Terpenoids	Monoterpenoids	C13H20O3	223.13	161.1	224.1412	[M-H]-	3	189351-15-3	C04166	559406	647254	695125	1.11733e+06	1.12055e+06	980209	31802.6	31802.6	31802.6	31802.6	31802.6	31802.6	31802.6	31802.6	31802.6	254383	242520	159013	-	C04166	-	1.15591	0.00196873	33.7298	5.07595	up	1.17101	0.00196873	33.7298	5.07595	up	1.16531	0.00196873	33.7298	5.07595	up	-	-
Lskp211491	2,3,23-Trihydroxyurs-12,19(29)-dien-28-oic acid	Terpenoids	Triterpene	C30H46O5	487.34	405.31	486.3345	[M+H]+	1	-	-	2.11439e+06	1.96136e+06	3.23335e+06	1.19934e+06	1.14836e+06	1.24356e+06	35205.3	25004.4	46664.1	387610	281846	353034	598033	185319	271466	553155	942400	782939	-	-	-	1.15023	0.000315009	33.6028	5.07051	up	1.15783	3.68048e-05	3.51227	1.81241	up	1.03657	0.0176713	3.40463	1.7675	up	1.26036	0.00822872
Qayp009909	Kolavenic Acid	Terpenoids	Ditepenoids	C20H32O2	305.25	95.08	304.2402	[M+H]+	3	25436-90-2	-	4706.92	4706.92	4706.92	178280	154284	136794	4706.92	4706.92	4706.92	4706.92	4706.92	4706.92	31796.5	28824	23534.6	54227.6	41546.9	49557.3	-	-	-	1.15515	0.006221	33.2388	5.0548	up	1.17025	0.006221	33.2388	5.0548	up	1.15483	0.00686023	5.57729	2.47956	up	-	-
Lmzn006024	2-Aldehydo-A(1)-norlup-20(29)-en-27,28-dioic acid (Zizyberanal acid)	Terpenoids	Triterpene	C30H44O5	483.31	483.31	484.3189	[M-H]-	2	1167421-91-1	-	46285.2	46285.2	46285.2	1.44734e+06	1.58367e+06	1.38083e+06	46285.2	46285.2	46285.2	46285.2	46285.2	46285.2	46285.2	46285.2	46285.2	231426	260831	370334	-	-	-	1.15598	0.00175216	31.7729	4.98972	up	1.17106	0.00175216	31.7729	4.98972	up	1.16541	0.00175216	31.7729	4.98972	up	-	-
lsdp210005	Elaeocarpucin C	Terpenoids	Triterpene	C30H46O5	487.34	423.32	486.3345	[M+H]+	3	-	-	666628	684938	814767	557764	381325	470855	15967.9	15967.9	15967.9	155671	122574	157926	237690	79839.6	122647	238797	340540	332408	-	-	-	1.15371	0.0123536	29.4329	4.87936	up	1.14027	0.0196259	3.23254	1.69267	up	1.02668	0.00974159	3.20314	1.67949	up	1.27683	0.00770515
WapTKC065002	2,3-Dihydroxy-12,19-Ursadiene-23,28-Dioic Acid*	Terpenoids	Triterpene	C30H44O6	501.32	455.32	500.3138	[M+H]+	2	344315-47-5	-	23450.7	23450.7	23450.7	838334	235751	983851	23450.7	23450.7	23450.7	23450.7	23450.7	23450.7	23450.7	23450.7	23450.7	117254	144813	142207	-	-	-	1.11248	0.10159	29.2519	4.87046	up	1.12742	0.10159	29.2519	4.87046	up	1.12156	0.10159	29.2519	4.87046	up	-	-
Lskp211475	2,3,19-Trihydroxy-24-oxo-olean-12-en-28-oic acid	Terpenoids	Triterpene	C30H46O6	503.34	421.31	502.3294	[M+H]+	1	-	-	467005	422457	475867	120627	56933	113227	3398.64	3398.64	3398.64	3398.64	3398.64	3398.64	23981.4	23076.3	16993.2	127572	84291.6	122903	-	-	-	1.14394	0.0432594	28.5199	4.8339	up	1.1591	0.0432594	28.5199	4.8339	up	1.09664	0.0624554	4.53993	2.18267	up	-	-
Lmzn005892	Isoceanothic acid	Terpenoids	Triterpene	C30H46O5	485.33	423.33	486.3345	[M-H]-	2	-	-	1653.02	1653.02	1653.02	45340.7	42831	51486.9	1653.02	1653.02	1653.02	1653.02	1653.02	1653.02	1653.02	1653.02	1653.02	8265.08	11452.6	9023.35	-	-	-	1.1556	0.00326325	28.1624	4.8157	up	1.17076	0.00326325	28.1624	4.8157	up	1.16509	0.00326325	28.1624	4.8157	up	-	-
Wcfp003211	1,1'-(6-hydroxy-2,3-dihydro-1H-indene-2,5-diyl)bis(ethan-1-one)	Terpenoids	Sesquiterpenoids	C13H14O3	219.1	189.09	218.0943	[M+H]+	3	-	-	9.08798e+06	8.79128e+06	1.07908e+07	9.80314e+06	1.03325e+07	1.17738e+07	379297	379297	379297	2.07744e+06	2.02154e+06	1.89649e+06	2.72922e+06	3.15565e+06	3.32797e+06	4.53707e+06	5.11717e+06	4.54238e+06	-	-	-	1.15562	0.00327945	28.0426	4.80955	up	1.16833	0.00435104	5.32226	2.41204	up	1.15625	0.00339404	3.46358	1.79226	up	1.27978	0.00108966
Safp022689	Tomentosolic acid	Terpenoids	Triterpene	C30H46O3	455.35	409.34	454.3447	[M+H]+	1	6812-98-2	-	49000.3	91850.7	31650.1	162743	132442	183479	5807.85	5807.85	5807.85	30979.8	40212.2	29039.3	66084.4	97715.7	60667.1	69058.5	58521.3	74953.5	-	-	-	1.15425	0.00916275	27.4722	4.7799	up	1.15362	0.0104063	4.77559	2.25568	up	1.06163	0.0122668	2.13245	1.09251	up	1.27231	0.0152369
PDP058688	3,5,5-trimethyl-4-[3-[3,4,5-trihydroxy-6-(hydroxymethyl)oxan-2-yl]oxybut-1-enyl]cyclohex-3-en-1-one	Terpenoids	Terpene	C19H30O7	371.21	191.14	370.1992	[M+H]+	2	-	-	89785.8	83047	113393	112269	142233	173321	231879	196722	187438	258210	215624	244783	160734	74611	109887	147592	145936	76982.6	-	-	-	0.924974	0.0513608	0.694476	-0.526003	insig	1.04183	0.0138275	0.595344	-0.748205	insig	0.509375	0.424261	1.23924	0.309451	insig	0.870129	0.138196
PDP215478	7-ethenyl-6-methoxy-4b-methyl-2,3,4,4a,5,6,7,8,8a,9-decahydro-1H-phenanthren-2-ol	Terpenoids	Ditepenoids	C18H28O2	277.22	105.07	276.2089	[M+H]+	3	-	-	81210.1	76519.1	59987.2	1.31748e+06	1.33084e+06	1.07309e+06	595966	612493	713528	1.14107e+06	1.22141e+06	1.26154e+06	11997.4	11997.4	11997.4	587974	566779	689072	-	-	-	1.11589	0.00946772	1.93623	0.953251	insig	0.171445	0.747251	1.02688	0.0382609	insig	1.16514	0.00461864	103.395	6.69202	up	1.25602	0.000375231
WapTKC183808	Asperdiol	Terpenoids	Ditepenoids	C20H32O3	321.24	107.08	320.2351	[M+H]+	2	-	-	11527.2	11527.2	11527.2	294587	345673	289987	11527.2	11527.2	11527.2	11527.2	11527.2	11527.2	11527.2	11527.2	11527.2	85204.5	57636.2	69629.2	-	-	-	1.15563	0.00355345	26.9	4.74953	up	1.1707	0.00355345	26.9	4.74953	up	1.16508	0.00355345	26.9	4.74953	up	-	-
PDP061200	17beta-Hydroxy-2-oxa-5alpha-androstan-3-one	Terpenoids	Terpene	C18H28O3	293.21	81.07	292.2038	[M+H]+	3	-	C14911	83851.7	77840.6	101418	1.71256e+06	1.95296e+06	1.80416e+06	1.31613e+06	1.40273e+06	1.50709e+06	1.57479e+06	1.72778e+06	1.76359e+06	26787.2	38334	26417	1.00879e+06	1.00972e+06	1.00711e+06	-	C14911	-	1.06509	0.0109788	1.29431	0.372183	insig	0.695591	0.215402	1.07965	0.110562	insig	1.16356	0.00147953	59.753	5.90094	up	1.10992	0.0249627
PD0045109	(5E)-5-[(7R)-7-hydroxyoctylidene]furan-2-one	Terpenoids	Monoterpenoids	C12H18O3	211.13	55.05	210.1256	[M+H]+	1	-	-	14771.8	14771.8	14771.8	383270	415267	297190	14771.8	14771.8	14771.8	124870	145449	141015	14771.8	14771.8	14771.8	110126	73859	90750.6	-	-	-	1.15403	0.00996941	24.7256	4.62794	up	1.14183	0.0203876	2.66384	1.41351	up	1.16337	0.00996941	24.7256	4.62794	up	1.27943	0.00260224
MWSslk186	8-O-Acetylharpagide	Terpenoids	Monoterpenoids	C17H26O11	405.14	165.0564	406.1475	[M-H]-	3	6926-14-3	-	43017.6	46915.3	39359.8	82492.9	61197.3	85509.8	3158.79	3158.79	3158.79	19885	15793.9	18873.1	30001.5	33064.2	22937.9	27052.5	50350.6	31047.6	-	-	-	1.15358	0.0107373	24.1865	4.59613	up	1.15337	0.0149742	4.20149	2.0709	up	1.11303	0.0149124	2.665	1.41414	up	1.27629	0.00663712
WapTKC169328	7-Ethenyl-1-(Hydroxymethyl)-1,4a,7-Trimethyl-1,2,3,4,4a,4b,5,6,7,8,10,10a-Dodecahydrophenanthren-2-one*	Terpenoids	Ditepenoids	C20H30O2	303.23	119.09	302.2246	[M+H]+	1	-	-	9030.71	9030.71	9030.71	231319	236728	178437	9030.71	9030.71	9030.71	9030.71	9030.71	9030.71	9030.71	9030.71	9030.71	48713.1	45153.5	59070.8	-	-	-	1.15442	0.00801371	23.8624	4.57667	up	1.16946	0.00801371	23.8624	4.57667	up	1.16375	0.00801371	23.8624	4.57667	up	-	-
WapTKC092413	14-Hydroxy-retro-retinol	Terpenoids	Ditepenoids	C20H30O2	303.23	133.1	302.2246	[M+H]+	3	-	-	55046.1	39206.5	47099.5	114094	149952	154991	5856.92	5856.92	5856.92	5856.92	5856.92	5856.92	5856.92	5856.92	5856.92	40650.4	29284.6	51508.8	-	-	-	1.15411	0.00912963	23.8486	4.57583	up	1.16919	0.00912963	23.8486	4.57583	up	1.16368	0.00912963	23.8486	4.57583	up	-	-
Safp022666	24-Norursa-3,12-dien-11-one	Terpenoids	Triterpene	C29H44O	409.35	205.16	408.3392	[M+H]+	3	-	-	101426	122537	76218.3	295510	187286	274355	10657.3	10657.3	10657.3	56876.2	53286.6	57368.8	106304	125105	115539	137963	124231	83126.1	-	-	-	1.15148	0.018257	23.6817	4.5657	up	1.15029	0.0270849	4.51946	2.17615	up	1.08542	0.0505875	2.18232	1.12586	up	1.27994	0.000809623
WapTKC031309	Oxyphyllenone B	Terpenoids	Monoterpenoids	C12H18O3	211.13	133.1	210.1256	[M+H]+	3	363610-36-0	-	984325	676148	721455	219567	348100	277508	503299	964896	440381	844947	749945	1.11617e+06	43913.4	43913.4	43913.4	510191	547372	441494	-	-	-	0.939095	0.15981	0.44283	-1.17517	insig	1.12076	0.0207801	0.311751	-1.68154	down	1.1541	0.0235625	6.41547	2.68155	up	0.761942	0.258818
WapTKC198008	(+)-(3S,6R,7R,10S)-Tremulene-6,10,12-Triol	Terpenoids	Sesquiterpenoids	C16H28O3	269.21	81.07	268.2038	[M+H]+	3	-	-	253907	251076	292561	5.38829e+06	5.90967e+06	5.38184e+06	265378	218758	229506	753710	627590	646782	183132	206601	136860	1.8416e+06	1.43862e+06	1.29839e+06	-	-	-	1.15527	0.00101	23.3728	4.54676	up	1.16925	0.00079368	8.22442	3.03991	up	1.1627	0.00091755	31.675	4.98527	up	1.26502	0.00388356
WapTKC065032	3,19-Dihydroxy-12,20(30)-Ursadiene-24,28-Dioic Acid*	Terpenoids	Triterpene	C30H44O6	501.32	455.31	500.3138	[M+H]+	2	1055327-63-3	-	24608.7	24608.7	24608.7	715521	242124	758270	24608.7	24608.7	24608.7	24608.7	24608.7	24608.7	24608.7	24608.7	24608.7	128405	123044	129377	-	-	-	1.12262	0.0804328	23.2426	4.5387	up	1.13764	0.0804328	23.2426	4.5387	up	1.13175	0.0804328	23.2426	4.5387	up	-	-
Wasdp09220	2,3-Dehydro-4-oxo-beta-ionol	Terpenoids	Monoterpenoids	C13H18O2	207.14	93.07	206.1307	[M+H]+	1	-	-	38317.1	41375	52329	1.2202e+06	1.26253e+06	1.19737e+06	38837.9	57285.2	65618.5	592576	701577	637068	40433.4	36735.8	30717.8	357542	353066	385309	-	-	-	1.15053	3.45313e-05	22.753	4.50798	up	1.15681	0.000328174	1.90558	0.930232	insig	1.16445	0.000193774	34.1107	5.09215	up	1.26968	0.00175579
WapTKC049289	Maytensifolone	Terpenoids	Triterpene	C30H44O5	485.33	449.3	484.3189	[M+H]+	3	1581689-19-1	-	116536	243771	173937	53294.7	30671.9	62341	21422	24145.3	15825.5	22839.5	14491	8515.43	40226.5	16087.7	15165.9	53783.6	44139.3	36327.7	-	-	-	0.99385	0.0868052	2.38314	1.25286	insig	1.00606	0.0535952	3.19129	1.67414	up	0.83169	0.117846	2.04683	1.03339	insig	0.635209	0.355937
Zmzp110303	Calliterpenone	Terpenoids	Ditepenoids	C20H32O3	321.24	303.23	320.2351	[M+H]+	2	38602-53-8	-	29618.7	29618.7	29618.7	716472	773287	526538	29618.7	29618.7	29618.7	29618.7	29618.7	29618.7	29618.7	29618.7	29618.7	195352	150481	148094	-	-	-	1.15305	0.0132174	22.6917	4.50409	up	1.16804	0.0132174	22.6917	4.50409	up	1.16236	0.0132174	22.6917	4.50409	up	-	-
Qmxp101523	Hinokiol	Terpenoids	Ditepenoids	C20H30O2	303.23	119.08	302.2246	[M+H]+	3	564-73-8	-	43051.1	21900.5	33013.3	123422	93591.9	80674.4	4380.11	4380.11	4380.11	4380.11	4380.11	4380.11	4380.11	4380.11	4380.11	45181.6	29742.9	40556.5	-	-	-	1.15254	0.0173482	22.6546	4.50173	up	1.1676	0.0173482	22.6546	4.50173	up	1.16177	0.0173482	22.6546	4.50173	up	-	-
WapTKC151910	(-)-Ent-Trans-Communic Acid	Terpenoids	Ditepenoids	C20H30O2	303.23	95.08	302.2246	[M+H]+	1	-	-	45884.5	19856.2	40742.2	123722	67913	63694.9	3971.24	3971.24	3971.24	3971.24	3971.24	3971.24	3971.24	3971.24	3971.24	33233.8	27196.4	38974.1	-	-	-	1.145	0.0524109	21.4316	4.42166	up	1.16001	0.0524109	21.4316	4.42166	up	1.15404	0.0524109	21.4316	4.42166	up	-	-
mws1557	Paeoniflorin	Terpenoids	Monoterpenoids	C23H28O11	479.16	121.03	480.1632	[M-H]-	3	23180-57-6	C09959	523478	746001	541123	238116	275651	227959	11668.2	11668.2	11668.2	11668.2	11668.2	11668.2	58340.8	90642.1	103164	190297	174644	147366	-	C09959	-	1.15549	0.0037693	21.1895	4.40527	up	1.17055	0.0037693	21.1895	4.40527	up	1.1075	0.00119697	2.94164	1.55662	up	-	-
Lmxp102139	6''-O-α-D-Galactosylharpagide	Terpenoids	Terpene	C21H34O15	527.2	167.07	526.1898	[M+H]+	3	-	-	52918	37997	61699.6	116114	172744	104189	6620.21	6620.21	6620.21	6620.21	6620.21	6620.21	79376.4	74957.2	140384	33101.1	96878.7	85159.2	-	-	-	1.15023	0.0277024	19.7903	4.30672	up	1.16513	0.0277024	19.7903	4.30672	up	0.604237	0.334275	1.33364	0.415371	insig	-	-
Wasn002508	Glucosyl 7-methyl-3-methyleneoctane-1,2,6,7-tetraol	Terpenoids	Monoterpenoids	C16H30O9	365.18	203.13	366.189	[M-H]-	3	-	-	675797	730958	835168	534430	531912	547266	27567.9	27567.9	27567.9	27567.9	27567.9	27567.9	144199	146197	137839	229258	252138	237298	-	-	-	1.15623	8.67929e-05	19.5107	4.2862	up	1.17136	8.67929e-05	19.5107	4.2862	up	1.1652	4.8385e-06	3.76804	1.91381	up	-	-
WapTKC009822	8(14),15-Isopimaradiene-2,3,18-Triol	Terpenoids	Ditepenoids	C20H32O3	321.24	119.09	320.2351	[M+H]+	2	866529-75-1	-	43029.8	52557.6	37460.4	71892.7	64772.1	82293.9	3799.29	3799.29	3799.29	3799.29	3799.29	3799.29	3799.29	3799.29	3799.29	18996.5	22204.9	22969.2	-	-	-	1.15492	0.0053637	19.2105	4.26382	up	1.17009	0.0053637	19.2105	4.26382	up	1.1644	0.0053637	19.2105	4.26382	up	-	-
PD0337653	6-methyl-7-(3-oxobutyl)cyclohept-2-en-1-one	Terpenoids	Sesquiterpenoids	C12H18O2	195.14	81.07	194.1307	[M+H]+	2	-	-	117402	117402	117402	2.21063e+06	2.27935e+06	2.2746e+06	117402	117402	117402	753368	705424	748268	117402	117402	117402	587012	771711	649034	-	-	-	1.15623	0.000107438	19.2063	4.2635	up	1.1704	2.30666e-06	3.06497	1.61588	up	1.1657	0.000107438	19.2063	4.2635	up	1.28011	0.000604066
WapTKC148283	Viscidic Acid A	Terpenoids	Ditepenoids	C20H32O3	321.24	149.13	320.2351	[M+H]+	3	-	-	6783.47	6783.47	6783.47	157146	120552	104033	6783.47	6783.47	6783.47	6783.47	6783.47	6783.47	6783.47	6783.47	6783.47	43547.2	33917.4	38398.6	-	-	-	1.15231	0.0165517	18.7579	4.22943	up	1.16737	0.0165517	18.7579	4.22943	up	1.16153	0.0165517	18.7579	4.22943	up	-	-
WapTKC053142	Picfeltarraegenin III	Terpenoids	Triterpene	C30H44O6	501.32	465.3	500.3138	[M+H]+	2	80818-76-4	-	216622	276088	317699	282486	141903	290225	13207.9	13207.9	13207.9	13207.9	13207.9	13207.9	13207.9	13207.9	13207.9	66039.7	94421.4	120864	-	-	-	1.14063	0.042961	18.0349	4.17272	up	1.15577	0.042961	18.0349	4.17272	up	1.14991	0.042961	18.0349	4.17272	up	-	-
Wbhp009517	Tagalsin P	Terpenoids	Terpene	C18H28O3	293.21	275.2	292.2038	[M+H]+	3	-	-	29354.6	29354.6	29354.6	276093	371350	240486	146857	197554	146773	498992	431365	446784	29354.6	29354.6	29354.6	207260	154900	185021	-	-	-	1.01232	0.0602638	1.80773	0.854182	insig	1.00548	0.0339314	0.644762	-0.633161	insig	1.15861	0.0207986	10.0828	3.33382	up	1.25353	0.000447786
Lsjp211254	Lupa-1,20(29)-dien-3-one (Glochidone)	Terpenoids	Triterpene	C30H46O	423.36	203.18	422.3549	[M+H]+	3	-	-	473824	520379	479367	255700	212959	216907	12674.2	12674.2	12674.2	71395.7	76984	99019.7	135483	63371.1	89557.2	113146	179847	196052	-	-	-	1.15529	0.00396766	18.0304	4.17236	up	1.14293	0.00181034	2.77109	1.47045	up	1.04223	0.00944153	2.37704	1.24916	up	1.2734	0.0142856
Hmhn002787	Dihydrophaseic acid-O-β-D-glucoside	Terpenoids	Sesquiterpenoids	C21H32O10	443.19	161.04	444.1995	[M-H]-	3	-	-	663673	967785	735104	746628	640468	678400	33920.8	51997.9	30771.6	69114.4	79979.1	92969.6	298155	386222	315204	238690	419097	286716	-	-	-	1.14859	0.00155885	17.7007	4.14573	up	1.16658	0.00174584	8.53288	3.09303	up	1.13137	0.00107736	2.06636	1.04709	up	1.15168	0.0119764
WapTKC067287	(1R,6R,7R,8Ar)-6,7-Dihydroxy-1,8A-Dimethyl-1,6,7,8-Tetrahydronaphthalen-2-one*	Terpenoids	Monoterpenoids	C12H16O3	209.12	131.09	208.1099	[M+H]+	1	-	-	1.92619e+06	2.87995e+06	2.19844e+06	1.37191e+06	1.21256e+06	1.1563e+06	71726.1	71726.1	71726.1	358631	410123	508918	626185	642291	405143	1.3692e+06	1.02889e+06	1.09696e+06	-	-	-	1.15551	0.00300498	17.3845	4.11973	up	1.14602	0.000867822	2.9278	1.54982	up	1.08801	0.00258452	2.23514	1.16036	up	1.27218	0.0151497
Lmsp102911	3-Hydroxyurs-12-ene-27,28-dioic acid (Quinovic acid)	Terpenoids	Triterpene	C30H46O5	487.34	423.33	486.3345	[M+H]+	2	465-74-7	-	101551	61463.3	62105	84910.8	98485.9	128089	5980.83	5980.83	5980.83	5980.83	5980.83	5980.83	29904.1	36894.2	72423.3	79492.6	46786.4	36865.3	-	-	-	1.15209	0.0165528	17.3603	4.11772	up	1.16722	0.0165528	17.3603	4.11772	up	0.965995	0.0351127	2.23734	1.16178	insig	-	-
Lmhn009200	Cadambagenic acid	Terpenoids	Triterpene Saponin	C30H46O5	485.33	441.33	486.3345	[M-H]-	1	53318-10-8	-	1540.06	1540.06	1540.06	23223	23993.7	25671.6	1540.06	1540.06	1540.06	1540.06	1540.06	1540.06	1540.06	1540.06	1540.06	8439.71	7700.32	8976.6	-	-	-	1.15598	0.0010075	15.776	3.97966	up	1.17111	0.0010075	15.776	3.97966	up	1.16547	0.0010075	15.776	3.97966	up	-	-
Lmsn010896	23-Formyl-2,3,19-trihydroxyurs-12-en-28-oic acid (Pinfaensic acid)	Terpenoids	Triterpene	C30H46O6	501.32	421.31	502.3294	[M-H]-	3	-	-	23626.4	32438	27130.8	37259.2	22743.8	30838.8	1931.23	1931.23	1931.23	1931.23	1931.23	1931.23	1931.23	1931.23	1931.23	10571.4	9656.13	10914.8	-	-	-	1.14976	0.021247	15.6795	3.9708	up	1.16492	0.021247	15.6795	3.9708	up	1.15903	0.021247	15.6795	3.9708	up	-	-
Lmsn008212	2,3,19-Trihydroxyurs-12-en-23,28-dioic acid	Terpenoids	Triterpene	C30H46O7	517.32	471.31	518.3244	[M-H]-	1	-	-	14046.9	19086.2	20876.7	29578.1	11500.4	17739.2	1274.52	1274.52	1274.52	1274.52	1274.52	1274.52	1274.52	1274.52	1274.52	7839.7	6372.59	6672.67	-	-	-	1.13238	0.07442	15.383	3.94326	up	1.14738	0.07442	15.383	3.94326	up	1.14133	0.07442	15.383	3.94326	up	-	-
Lmsn010604	2,3,19-Trihydroxyurs-12-en-23-formyl-28-oic Acid	Terpenoids	Triterpene	C30H46O6	501.32	421.31	502.3294	[M-H]-	3	-	-	27313.5	35564.5	29093	42124.4	25614.1	31049	2158.09	2158.09	2158.09	2158.09	2158.09	2158.09	2158.09	2158.09	2158.09	10790.5	12131.7	12038.2	-	-	-	1.14956	0.0240293	15.2585	3.93154	up	1.16468	0.0240293	15.2585	3.93154	up	1.15877	0.0240293	15.2585	3.93154	up	-	-
PDP090412	Tanzawaic Acid B*	Terpenoids	Sesquiterpenoids	C18H26O2	275.2	149.1	274.1933	[M+H]+	1	-	-	7765.12	7765.12	7765.12	250546	282963	211954	124362	153482	100660	256784	177833	290946	52318.1	38825.6	44979.3	76516.4	151869	122943	-	-	-	1.06198	0.0106502	1.9695	0.97783	insig	0.140554	0.875694	1.02743	0.0390347	insig	1.15416	0.00824926	5.47639	2.45323	up	1.10055	0.0566811
Salp006039	Helicascolide B	Terpenoids	Monoterpenoids	C12H20O3	213.15	55.05	212.1412	[M+H]+	3	-	-	219847	261224	328197	2.48553e+06	2.71431e+06	2.70003e+06	198837	158154	164636	780766	809472	822317	105187	66026.3	75381.6	787688	807757	812027	-	-	-	1.15445	0.000670234	15.1447	3.92074	up	1.16962	0.00126999	3.27448	1.71127	up	1.16185	0.000643997	32.0358	5.00162	up	1.27481	3.66414e-06
pmp000439	3-Hydroxyurs-5(6),12,18(19)-trien-28-oic acid (Uncargenin B)	Terpenoids	Triterpene	C30H44O3	453.34	435.33	452.329	[M+H]+	3	-	-	716826	707406	490922	502820	409402	516175	32513.3	32513.3	32513.3	32513.3	32513.3	32513.3	32513.3	32513.3	32513.3	349594	251134	162566	-	CM03148	MetMap175	1.15444	0.0056835	14.6442	3.87226	up	1.16962	0.0056835	14.6442	3.87226	up	1.16387	0.0056835	14.6442	3.87226	up	-	-
PD0281894	4-[7-hydroxy-2,5,5,8a-tetramethyl-1,4,4a,5,6,7,8,8a-octahydronaphthalen-1-yl]butan-2-one	Terpenoids	Sesquiterpenoids	C18H30O2	279.23	121.1	278.2246	[M+H]+	1	-	-	25422.8	25422.8	25422.8	334493	417368	358162	25422.8	25422.8	25422.8	221206	211389	205600	25422.8	25422.8	25422.8	127114	209228	190327	-	-	-	1.15494	0.00507679	14.5542	3.86336	up	1.13642	0.0207628	1.73932	0.79852	insig	1.16443	0.00507679	14.5542	3.86336	up	1.28019	0.000590846
Wagp005779	3-Oxo-Alpha-Ionol 3'-(6''-Malonyl)Glucoside	Terpenoids	Sesquiterpenoids	C22H32O10	457.21	191.14	456.1995	[M+H]+	2	-	-	31528.4	45042.7	51173.1	56693.1	104999	110971	6305.68	6305.68	6305.68	6305.68	6305.68	6305.68	122190	191212	99270.9	76775.8	45816.3	62662.5	-	-	-	1.1411	0.0388843	14.4137	3.84936	up	1.15598	0.0388843	14.4137	3.84936	up	0.681047	0.237939	0.660726	-0.597876	insig	-	-
Lmyn011818	3,19-Epoxy-3,22-dihydroxydammara-20,24-dien-26-oic acid δ-lactone (Semialactone)	Terpenoids	Triterpene	C30H44O4	467.32	467.32	468.324	[M-H]-	3	366450-46-6	-	4494.36	4494.36	4494.36	65906	69536	57971.7	4494.36	4494.36	4494.36	4494.36	4494.36	4494.36	40302.8	39589.2	38928.6	22471.8	29082.8	26420.4	-	-	-	1.15535	0.00322544	14.3449	3.84247	up	1.17041	0.00322544	14.3449	3.84247	up	1.13684	0.017278	1.62778	0.702904	insig	-	-
Yajn003045	Ebuloside	Terpenoids	Monoterpenoids	C21H32O10	443.19	59.01	444.1996	[M-H]-	3	-	-	447804	399412	512302	407501	419512	382349	35398.2	31701.8	17554.4	38711.6	41411.7	40094	176299	117105	150784	170200	149400	207546	-	-	-	1.14125	9.0915e-05	14.2859	3.83652	up	1.17087	0.000861815	10.0598	3.33053	up	1.13298	0.000577812	2.72264	1.44501	up	0.85736	0.158559
Lcsn000655	ent-3β,16α,17,19-Tetrahydroxykaurane	Terpenoids	Ditepenoids	C20H34O4	337.24	291.19	338.2457	[M-H]-	2	-	-	1357.05	1357.05	1357.05	17607	21104.6	18199.8	1357.05	1357.05	1357.05	12209.5	13249.9	17271.3	1357.05	1357.05	1357.05	6785.26	7372.25	8729.08	-	-	-	1.15528	0.00374359	13.9792	3.80521	up	0.912069	0.0734249	1.33186	0.413441	insig	1.16475	0.00374359	13.9792	3.80521	up	1.27545	0.0140424
PDP107409	Methyl 3,7-dihydroxy-15-cycloneranate	Terpenoids	Sesquiterpenoids	C16H30O4	309.21	81.07	286.2144	[M+Na]+	3	-	-	20470.4	30601.8	24551.5	620564	749644	682770	57736.3	48694.5	44212.9	222239	219485	176759	4094.08	4094.08	4094.08	127258	151980	185773	-	-	-	1.15323	0.00314816	13.628	3.76851	up	1.15796	0.00239221	3.31938	1.73091	up	1.1655	0.00298856	167.15	7.385	up	1.26574	0.00584979
Sacn003282	10-hydroxymajoroside	Terpenoids	Monoterpenoids	C17H24O11	403.12	241.07	404.1319	[M-H]-	3	259753-12-3	-	446529	589740	650940	477224	528889	626619	40837.7	40837.7	40837.7	40837.7	40837.7	40837.7	333153	280954	313581	204189	209485	236376	-	-	-	1.15405	0.00748694	13.327	3.73628	up	1.16918	0.00748694	13.327	3.73628	up	1.10596	0.023224	1.76	0.815577	insig	-	-
Wbsn001677	Rhamnosylfucose	Terpenoids	Terpene	C12H22O9	309.12	237.06	310.1264	[M-H]-	3	-	-	48950.8	52608.4	83560.9	110819	101159	96363.8	10072.8	8263.72	5397.63	11857.3	10178.8	6501.16	1079.53	1079.53	1079.53	34139.6	18456.6	36070.8	-	-	-	1.14417	0.000851578	12.9915	3.6995	up	1.15794	0.000677375	10.8049	3.43361	up	1.16547	0.00174259	95.2093	6.57303	up	0.433643	0.48659
Wbkn004126	Javanicolide C	Terpenoids	Ditepenoids	C26H36O11	523.22	361.16	524.2258	[M-H]-	3	-	-	3.39343e+06	7.97287e+06	4.9052e+06	1.48443e+07	1.38405e+07	1.29682e+07	1.14677e+06	987252	1.14499e+06	3.29214e+06	2.52998e+06	3.12331e+06	4.94476e+06	6.58947e+06	5.29191e+06	5.41354e+06	7.24497e+06	3.59704e+06	-	-	-	1.15484	0.00164363	12.7029	3.66708	up	1.16363	0.000631592	4.65634	2.2192	up	1.14125	0.000372251	2.47549	1.30772	up	1.25787	0.0114524
Yalp005966	methyl (1S,4S,5R,6S,7S,8R,11S,12R,14S,15R)-12-acetyloxy-4,7-dihydroxy-6-[(1S,2S,6S,8S,9R,11S)-2-hydroxy-11-methyl-5,7,10-trioxatetracyclo[6.3.1.02,6.09,11]dodec-3-en-9-yl]-6-methyl-14-(3-methylbutanoyloxy)-3,9-dioxatetracyclo[6.6.1.01,5.011,15]pentadecane-11-carboxylate	Terpenoids	Triterpene	C33H44O14	665.28	615.25	664.2731	[M+H]+	3	-	-	45196.8	71086.1	61559.3	234282	250512	113275	9467.97	5585	32794.8	1117	1117	1117	76944.2	49489.6	106051	76330.5	80510	79099.3	-	-	-	1.06485	0.0468415	12.4994	3.64379	up	1.16565	0.0445356	178.475	7.47958	up	0.94477	0.0922392	2.5725	1.36317	insig	1.17128	0.223
WapTKC065139	3,6,24-Trihydroxy-12-Ursen-27-Oic Acid	Terpenoids	Triterpene	C30H48O5	489.36	201.16	488.3502	[M+H]+	1	1172640-08-2	-	2250.96	2250.96	2250.96	13636.6	18477.3	26204.2	14074.8	24476.5	14864.5	24503	19624	17530.5	21986.8	13441.6	23135.5	17042.8	27356.4	11254.8	-	-	-	0.187077	0.758326	1.09178	0.126679	insig	0.219432	0.807463	0.945839	-0.080333	insig	0.02567	0.987142	0.995803	-0.00606717	insig	0.487603	0.530196
Cmzn002437	Scandoside	Terpenoids	Monoterpenoids	C16H22O11	389.11	227.06	390.1162	[M-H]-	2	18842-99-4	-	456596	443468	532420	618934	585061	577488	40444.1	48085.2	55489.4	26962.7	40335.8	58756.6	367179	401944	361744	253089	292764	297713	-	-	-	1.15309	0.00015484	12.3698	3.62875	up	1.15511	9.62611e-06	14.1326	3.82095	up	1.14869	0.000267305	1.57532	0.655649	insig	0.432195	0.600088
Lmdn006811	Soyasapogenol E*	Terpenoids	Triterpene	C30H48O3	455.35	455.35	456.3603	[M-H]-	3	6750-59-0	C17420	51085.8	125265	59502.1	394815	246124	486150	29295.8	26293.6	36250.1	298282	311684	304189	69628.2	57046.4	62986.1	136147	165944	190174	-	C17420	-	1.13785	0.0385034	12.2724	3.61734	up	0.456945	0.417045	1.23293	0.302091	insig	1.13325	0.0462861	5.94266	2.57111	up	1.27615	1.3185e-06
WapTKC214295	3β,6β-Dihydroxy-urs-12,19(29)-dien-28-oic acid	Terpenoids	Triterpene	C30H46O4	471.35	407.33	470.3396	[M+H]+	1	-	-	92851.8	152009	66247.9	58862.8	79019.2	57313.1	5362.96	5362.96	5362.96	5362.96	5362.96	5362.96	5362.96	5362.96	5362.96	37624.7	42889.8	26814.8	-	-	-	1.15243	0.0134377	12.1323	3.60078	up	1.16739	0.0134377	12.1323	3.60078	up	1.16186	0.0134377	12.1323	3.60078	up	-	-
Lmqp003432	6,9-Dihydroxy-7-megastigmen-3-one	Terpenoids	Sesquiterpenoids	C13H22O3	227.16	121.1	226.1569	[M+H]+	2	-	-	146822	407343	229513	298212	257538	202998	21077.2	21077.2	21077.2	175436	223864	324140	106099	146661	105386	235749	165514	188515	-	-	-	1.15157	0.0138612	11.9995	3.5849	up	0.184459	0.833202	1.04881	0.0687485	insig	1.07582	0.0238108	2.11855	1.08307	up	1.26675	0.0373848
MWSmce052	3-Hydroxyurs-12-en-28-oic acid (3-Epiursolic acid)*	Terpenoids	Triterpene	C30H48O3	455.36	455.36	456.3603	[M-H]-	3	989-30-0	-	11119.3	18552.2	10457.4	19812.7	21461.6	31884	2091.48	2091.48	2091.48	51130.2	56008.6	61801.4	2091.48	2091.48	2091.48	17772.2	18494.8	18089.5	-	-	-	1.14781	0.0275498	11.6597	3.54346	up	1.09991	0.00322811	0.433043	-1.20742	down	1.15744	0.0275498	11.6597	3.54346	up	1.27981	0.00321998
Hmjn008136	2,3-Dihydroxyoleana-11,13(18)-dien-28-oic acid (Camaldulenic acid)	Terpenoids	Triterpene	C30H46O4	469.33	469.33	470.3396	[M-H]-	3	71850-15-2	-	180764	446351	232427	427500	406408	382959	36152.8	36152.8	36152.8	199072	196035	211866	1.12749e+06	1.08922e+06	876640	327587	382093	345572	-	-	-	1.15586	0.00121002	11.2197	3.48796	up	1.16376	0.00151697	2.00481	1.00347	up	1.14678	0.0133727	0.393382	-1.346	down	1.27999	0.000851007
Smnn004419	Oleuropeinic acid	Terpenoids	Monoterpenoids	C25H30O15	569.15	389.06	570.1585	[M-H]-	3	96382-90-0	-	5518.31	5518.31	5518.31	70703.1	69055.2	42396.6	5518.31	5518.31	5518.31	5518.31	5518.31	5518.31	31205.5	65269.2	54989.8	27591.5	43162.4	41225.3	-	-	-	1.14512	0.0265224	11.0031	3.45983	up	1.15996	0.0265224	11.0031	3.45983	up	0.402485	0.495152	1.20262	0.266186	insig	-	-
mws4053	Ursolic acid*	Terpenoids	Triterpene	C30H48O3	455.3531	455.3531	456.3603	[M-H]-	3	77-52-1	C08988	43378.3	112160	53171.6	317906	200599	366395	24239.1	28092.5	30465.4	267861	269837	299990	63503.6	48428.8	62245.5	123038	167122	176037	-	C08988	MetMap175	1.14054	0.0321047	10.6876	3.41787	up	0.078231	0.781829	1.05636	0.0791033	insig	1.13001	0.0394103	5.08044	2.34495	up	1.27776	0.00129371
Zbqn008164	Rubiarbonone E*	Terpenoids	Triterpene	C30H46O4	469.33	469.33	470.3396	[M-H]-	3	-	-	184698	473870	224336	445830	411373	326069	36939.6	36939.6	36939.6	223631	198878	226038	1.09862e+06	1.15213e+06	950575	371153	331591	363103	-	-	-	1.15266	0.00976965	10.6775	3.41651	up	1.10751	0.0316532	1.8245	0.867499	insig	1.13866	0.00171817	0.36962	-1.43589	down	1.27904	0.0023368
Lmmn008971	3-Hydroxycycloarta-24-ene-26-oic acid (Isomangiferolic acid)*	Terpenoids	Triterpene	C30H48O3	455.35	455.35	456.3603	[M-H]-	3	13878-92-7	-	53791.1	103823	80737.1	355776	251881	418265	37233.2	32424.7	27087.9	270857	304437	301826	64556.4	53632.2	62133.2	145896	171025	196086	-	-	-	1.1433	0.0233361	10.6043	3.40658	up	0.473687	0.41531	1.16965	0.226073	insig	1.14581	0.0279048	5.68939	2.50828	up	1.27535	0.000895776
Sadp003518	Abscisic acid glucose ester	Terpenoids	Sesquiterpenoids	C21H30O9	427.2	265.14	426.189	[M+H]+	2	-	C15970	124493	160782	97931.4	153876	239735	228234	19586.3	19586.3	19586.3	19586.3	19586.3	19586.3	99816.8	140355	110854	116747	169651	132689	ko00906,ko01100,ko01110	C15970	-	1.14812	0.0199401	10.583	3.40368	up	1.16308	0.0199401	10.583	3.40368	up	0.995283	0.060829	1.77151	0.824976	insig	-	-
Qmyp101229	Corymbolone	Terpenoids	Sesquiterpenoids	C15H24O2	237.18	109.1	236.1776	[M+H]+	2	97094-19-4	-	38883.9	90467	28281.8	5656.37	5656.37	5656.37	5656.37	5656.37	5656.37	68877.2	52085.4	68753.4	50295.1	48368.8	46349.7	40574.8	44241	44345.4	-	-	-	-	-	-	-	-	1.16788	0.00924971	0.0894447	-3.48286	down	1.16543	0.000711431	0.117017	-3.09521	down	1.27658	0.00924971
Lskp211434	3,23-Dihydroxy-24-oxo-olean-12-en-28-oic acid-28-O-glucoside	Terpenoids	Triterpene Saponin	C36H56O11	665.39	503.34	664.3823	[M+H]+	3	-	-	28420	33979.3	48783	352809	301977	406247	25867.4	41057.6	33994.6	57715.7	124112	98919.7	18896.5	66841	16224.2	161994	154212	112474	-	-	-	1.14583	0.00771492	10.5137	3.39419	up	1.10389	0.00343867	3.77932	1.91813	up	1.0978	0.00229871	10.4062	3.37937	up	1.1316	0.0836864
WapTKC011047	Isocupressic acid	Terpenoids	Ditepenoids	C20H32O3	321.24	191.18	320.2351	[M+H]+	3	1909-91-7	-	3211.28	3211.28	3211.28	25661.7	38509.3	36969.3	3211.28	3211.28	3211.28	3211.28	3211.28	3211.28	3211.28	3211.28	3211.28	19116.4	24280.7	16056.4	-	-	-	1.14934	0.0171796	10.4985	3.39211	up	1.16432	0.0171796	10.4985	3.39211	up	1.15896	0.0171796	10.4985	3.39211	up	-	-
mws1389	Oleanolic acid*	Terpenoids	Triterpene	C30H48O3	455.35	455.35	456.3603	[M-H]-	3	508-02-1	C17148	50635.8	126871	64411.3	349294	264123	408299	37903.1	33334.5	28000.8	273095	273538	305478	71091.2	60862.4	57602.1	126122	181752	189468	ko00999,ko01100,ko01110	C17148	-	1.14594	0.017648	10.2956	3.36395	up	0.623767	0.307776	1.19904	0.261882	insig	1.14903	0.0211784	5.39006	2.4303	up	1.27549	0.000980242
WapTKC065057	1,2,3-Trihydroxy-12-Ursen-28-Oic Acid	Terpenoids	Triterpene	C30H48O5	489.36	425.34	488.3502	[M+H]+	2	114020-00-7	-	31873.2	52838.6	37745.1	46507.9	45406.5	60146.1	4927.21	4927.21	4927.21	4927.21	4927.21	4927.21	4927.21	4927.21	4927.21	28969.2	39333.1	24636.1	-	-	-	1.15272	0.0105615	10.2871	3.36277	up	1.16788	0.0105615	10.2871	3.36277	up	1.16228	0.0105615	10.2871	3.36277	up	-	-
Lafp004533	(6R,9R)-3-Oxo-α-ionol-β-D-malonyl-glucoside	Terpenoids	Sesquiterpenoids	C22H32O10	457.21	209.15	456.199	[M+H]+	2	-	-	135447	125876	175311	236252	265073	367151	23667.7	36497.6	25036.2	4733.54	4733.54	4733.54	246395	187148	220564	169529	195877	195796	-	-	-	1.14109	0.0214279	10.1932	3.34953	up	1.16896	0.0188981	61.1576	5.93446	up	0.771132	0.206332	1.32773	0.408959	insig	1.26557	0.0282938
Qmjp081305	Shizukafuranol	Terpenoids	Sesquiterpenoids	C15H22O2	235.17	189.16	234.162	[M+H]+	3	90332-93-7	-	293093	319793	250173	99932.9	40656.1	106213	8131.22	8131.22	8131.22	8131.22	8131.22	8131.22	8131.22	8131.22	8131.22	68793.5	76795.8	96538.8	-	-	-	1.11345	0.0710084	10.1175	3.33878	up	1.12839	0.0710084	10.1175	3.33878	up	1.1225	0.0710084	10.1175	3.33878	up	-	-
Saln005362	3'-O-Caffeoyl sweroside	Terpenoids	Monoterpenoids	C25H28O12	519.15	307.08	520.1581	[M-H]-	3	-	-	19222.5	15666.5	16343.7	167825	183362	166836	13307.9	19923.6	18627.3	277754	314617	267855	2661.58	2661.58	2661.58	94842.4	79177.4	64968.4	-	-	-	1.14927	0.000320438	9.98911	3.32036	up	1.14221	0.00834817	0.602195	-0.731698	insig	1.1656	0.000989306	64.8766	6.01963	up	1.27485	0.002357
Hmsn003721	2,3,23-Trihydroxyolean-12-ene-28,29-dioic acid 29-methyl ester (Phytolaccagenin)	Terpenoids	Triterpene	C31H48O7	531.33	531.33	532.34	[M-H]-	3	1802-12-6	-	6.91207e+06	9.24717e+06	5.42837e+06	4.19975e+06	1.39853e+06	2.7827e+06	279706	279706	279706	279706	279706	279706	279706	279706	279706	1.80729e+06	2.12889e+06	2.13101e+06	-	-	-	1.10986	0.089758	9.98783	3.32017	up	1.12469	0.089758	9.98783	3.32017	up	1.1186	0.089758	9.98783	3.32017	up	-	-
Saln001588	8-O-Acetylmussaenoside	Terpenoids	Monoterpenoids	C19H28O11	431.15	59.01	432.1632	[M-H]-	3	-	-	1.43738e+06	1.69125e+06	1.51117e+06	2.02781e+06	2.15162e+06	2.15199e+06	238933	159880	235295	215385	210585	212146	413105	466509	489976	686799	851290	758157	-	-	-	1.14873	1.42918e-05	9.98477	3.31973	up	1.17119	0.00046752	9.92206	3.31064	up	1.16289	3.82049e-05	4.62286	2.20879	up	0.109378	0.963395
WapTKC045050	Dehydrochamaecynenol	Terpenoids	Sesquiterpenoids	C14H18O	203.14	105.07	202.1358	[M+H]+	3	20489-25-2	-	137723	98147.3	77400.9	225154	149467	197081	152908	193879	59794.2	139182	263923	219755	11958.8	11958.8	11958.8	139965	181884	103001	-	-	-	0.579759	0.308908	1.40612	0.49172	insig	0.169416	0.714024	0.917867	-0.123642	insig	1.16104	0.0149546	15.9353	3.99415	up	0.676759	0.252626
Zbqn008252	Rubianol-g*	Terpenoids	Triterpene	C30H46O4	469.33	469.33	470.3396	[M-H]-	3	-	-	232876	533948	254407	484859	429481	287394	40683.4	40683.4	40683.4	238309	203417	217222	1.05809e+06	1.16821e+06	1.03192e+06	376878	444090	389757	-	-	-	1.14523	0.0256757	9.84622	3.29957	up	1.01845	0.0873247	1.82372	0.866881	insig	1.11103	0.00110983	0.368832	-1.43896	down	1.27848	0.00319812
MWSHC20176	Betulinic acid*	Terpenoids	Triterpene	C30H48O3	455.35	455.35	456.3603	[M-H]-	3	472-15-1	C08619	49775.4	117670	59247.6	338727	280916	447320	35588.3	41900.7	31875.5	308605	337108	305735	65744.9	57350.7	67784.8	135840	164821	189648	-	C08619	-	1.14517	0.0222354	9.75603	3.28629	up	0.387024	0.514734	1.12141	0.165315	insig	1.1492	0.0263563	5.5897	2.48277	up	1.2766	0.00057278
Lmhn011365	Morolic acid*	Terpenoids	Triterpene	C30H48O3	455.35	455.35	456.3603	[M-H]-	3	559-68-2	-	42262.1	103992	46732.3	233704	189508	323136	24925.3	25659.1	27520	185694	200189	225777	55370.9	44156.1	44853.9	90564.3	113665	140964	-	-	-	1.14468	0.0297128	9.55577	3.25637	up	0.554637	0.372971	1.2202	0.287119	insig	1.14042	0.0353278	5.1693	2.36997	up	1.27806	0.00417843
Lmmn009170	3-Hydroxy-9,19-cyclolanost-24-en-26-oic acid (Mangiferolic acid)*	Terpenoids	Triterpene	C30H48O3	455.35	455.35	456.3603	[M-H]-	3	4184-34-3	-	27013.7	66981.7	33176.3	159458	131600	222722	14228.6	19695.5	22006.2	147034	156388	183409	41188.3	26765.6	30687.3	74728.6	98100.8	91269.4	-	-	-	1.1373	0.0290529	9.18609	3.19945	up	0.118953	0.780158	1.05536	0.0777296	insig	1.13259	0.0331688	5.20858	2.38089	up	1.26915	0.00426341
Zjlp100901	3-Hydroxy-23-oxoolean-12-en-28-oic acid (Gypsogenin)	Terpenoids	Triterpene	C30H46O4	471.35	425.34	470.3396	[M+H]+	2	-	-	34358.3	46650	69775.1	38604.5	30076.6	40931	3998.37	3998.37	3998.37	38179.8	24200.2	52554.4	67365.4	40468.7	36845.5	27499.5	19991.9	34096.9	-	-	-	1.1519	0.0101261	9.13806	3.19189	up	0.0173796	0.855185	0.953693	-0.0684034	insig	0.596583	0.349931	0.75762	-0.400454	insig	1.2546	0.052468
PDP244652	ent-2alpha-Hydroxyisokaurene*	Terpenoids	Ditepenoids	C20H32O	289.25	135.12	288.2453	[M+H]+	2	-	C20146	38072.8	61112.4	99450.3	51160.6	69799.7	76971.9	7288.14	7288.14	7288.14	7288.14	7288.14	7288.14	97830.6	95280	105017	36440.7	60750	39038.5	ko00904,ko01110	C20146	-	1.14903	0.0167484	9.05271	3.17835	up	1.16406	0.0167484	9.05271	3.17835	up	0.999373	0.0360769	0.663918	-0.590922	insig	-	-
Zjxp110305	3-Hydroxy-3,7,11-trimethyldodeca-1,6E,10-trien-9-yl isobutyrate*	Terpenoids	Sesquiterpenoids	C18H30O3	295.23	179.11	294.2195	[M+H]+	1	-	-	76812.5	96649	91908.2	433838	413936	358019	53564	41131.4	42239.5	142730	107806	106241	47471.3	46658	31505	141792	108106	127710	-	-	-	1.15123	0.00322439	8.8056	3.13842	up	1.15235	0.00153429	3.37968	1.75689	up	1.15618	0.00270279	9.59765	3.26268	up	1.23666	0.0173702
Wcop004647	6a-methyl-10-methylene-5,11-dioxododecahydro-9H-9,11a-methanonaphtho[1',2':1,7]cyclohepta[1,2-b]oxirene-3-carboxylic acid	Terpenoids	Ditepenoids	C19H22O5	331.15	151.08	330.1467	[M+H]+	3	-	-	6.50284e+06	7.71499e+06	6.17411e+06	1.51536e+07	1.2726e+07	8.01369e+06	1.80689e+06	984452	1.5637e+06	4.31294e+06	3.8087e+06	3.80785e+06	1.62155e+06	1.23712e+06	953916	5.52997e+06	4.33447e+06	4.41047e+06	-	-	-	1.12167	0.03599	8.2418	3.04296	up	1.10076	0.0615825	3.00879	1.58918	up	1.13844	0.0353701	9.41445	3.23488	up	1.20368	0.00173439
WapTKC012009	13-Methyl-8,11,13-Podocarpatriene-2,19-diol	Terpenoids	Ditepenoids	C18H26O2	275.2	173.13	274.1933	[M+H]+	1	2081951-14-4	-	70794.7	30872.2	43064.3	197377	190163	214704	40936.9	64558.5	126946	138238	112272	90987.4	6174.44	6174.44	6174.44	113981	90043.3	69684.8	-	-	-	0.981017	0.0327351	2.59096	1.37348	insig	1.07497	0.0106721	1.76354	0.818477	insig	1.16546	0.00139779	32.5128	5.02294	up	0.722894	0.298415
WapTKC063882	3,11-Dihydroxy-23-Oxo-20(29)-Lupen-28-Oic Acid	Terpenoids	Triterpene	C30H46O5	487.34	405.32	486.3345	[M+H]+	1	97165-51-0	-	257233	290266	221453	78949.5	58845	78511.2	9139.06	9139.06	9139.06	9139.06	9139.06	9139.06	9139.06	9139.06	9139.06	45695.3	71979.4	69846	-	-	-	1.15099	0.0109059	7.88942	2.97992	up	1.16618	0.0109059	7.88942	2.97992	up	1.16037	0.0109059	7.88942	2.97992	up	-	-
MWSmce031	Micheliolide	Terpenoids	Sesquiterpenoids	C15H20O3	249.14	203.1	248.1412	[M+H]+	3	68370-47-8	C09507	116450	151249	93825.4	37356.6	24179.7	41235.8	4835.94	4835.94	4835.94	4835.94	4835.94	4835.94	4835.94	4835.94	4835.94	32942.8	35124.9	49478.6	-	C09507	-	1.1397	0.0294281	7.08391	2.82455	up	1.15484	0.0294281	7.08391	2.82455	up	1.14903	0.0294281	7.08391	2.82455	up	-	-
Zjjp092610	Dendronobilin I*	Terpenoids	Sesquiterpenoids	C18H30O3	295.23	179.14	294.2195	[M+H]+	1	-	-	86927	99337.9	83296.6	363807	314803	328587	27273.8	72829.1	43688.4	132868	131568	110125	60931.3	31485.2	49492.6	132879	129586	119365	-	-	-	1.11244	0.000136152	7.00458	2.8083	up	1.1584	0.0010766	2.68901	1.42707	up	1.14269	0.000281487	7.09748	2.82731	up	1.1168	0.0135942
Lmsn009900	1β-Hydroxy-2-oxopomolic acid	Terpenoids	Triterpene	C30H46O6	501.32	453.3	502.3294	[M-H]-	2	217466-37-0	-	405165	517971	325200	120562	67459.6	88597	13491.9	13491.9	13491.9	13491.9	13491.9	13491.9	13491.9	13491.9	13491.9	103138	102890	107254	-	CM03162	MetMap175	1.13832	0.0363674	6.83418	2.77277	up	1.15338	0.0363674	6.83418	2.77277	up	1.14736	0.0363674	6.83418	2.77277	up	-	-
Qmjp080404	(1E,4Z)-8-Hydroxy-6-oxogermacra-1(10),4,7(11)-trieno-12,8-lactone	Terpenoids	Sesquiterpenoids	C15H18O4	263.13	209.09	262.1205	[M+H]+	3	-	-	43814.6	48169.2	83758.8	29465.6	16830	17544.6	3227.26	3227.26	3227.26	3227.26	3227.26	3227.26	17478.8	37581.5	23921.6	35513.4	22139.5	16136.3	-	-	-	1.13484	0.0478594	6.59386	2.72112	up	1.14977	0.0478594	6.59386	2.72112	up	0.380465	0.526716	0.80829	-0.307056	insig	-	-
Haxp004759	8-O-feruloylharpagide	Terpenoids	Monoterpenoids	C25H32O13	541.19	177.05	540.1843	[M+H]+	3	221003-20-9	-	75676.4	55395.2	67309.6	96111.5	169224	60040.7	24622.1	14329.3	10521.8	52856.6	42669.9	22994.3	44107	46829	22317.3	49875.9	61422.2	60342.5	-	-	-	1.06672	0.100967	6.57681	2.71739	up	0.91648	0.157469	2.74531	1.45697	insig	0.932331	0.152308	2.873	1.52256	insig	0.998674	0.102488
Labn003976	Vomifoliol 9-[Xylosyl-(1→6)-Glucoside]	Terpenoids	Monoterpenoids	C24H38O12	517.23	205.12	518.2363	[M-H]-	2	-	-	172313	361748	230556	433221	370930	454506	60785.5	73615	58233.9	40755.7	55580.9	22207.7	208350	211629	174079	153364	320126	211886	-	-	-	1.15032	0.00385803	6.53391	2.70795	up	1.14223	0.00162845	10.6176	3.40839	up	1.135	0.00482333	2.11874	1.08321	up	0.89734	0.107994
WapTKC169139	4-(Hydroxymethyl)-2,4-Dimethyl-3-(3-Methyl-7-Oxoocta-1,3-Dien-1-Yl)Cyclohex-2-En-1-one	Terpenoids	Sesquiterpenoids	C18H26O3	291.2	135.08	290.1882	[M+H]+	1	-	-	72836.6	66759.1	81000.4	728917	831969	592402	140243	82123.6	113137	758846	637367	736177	45699	29758	47631.1	355605	291865	317322	-	-	-	1.13463	0.00964086	6.41807	2.68214	up	0.0157314	0.934986	1.0098	0.0140708	insig	1.15657	0.00997245	17.4939	4.12878	up	1.26089	0.00103041
Lcsn000648	ent-3α,16β,17,19-Tetrahydroxykauran-19-ylacetate-17-O-β-D-glucopyranoside	Terpenoids	Ditepenoids	C28H46O10	541.3	481.28	542.3091	[M-H]-	3	-	-	5072.63	5072.63	5072.63	25363.1	31062.2	40915	5072.63	5072.63	5072.63	5072.63	5072.63	5072.63	217264	182164	187665	34757.8	40545.7	41120.9	-	-	-	1.14326	0.026449	6.39644	2.67727	up	1.15829	0.026449	6.39644	2.67727	up	1.15005	0.00145504	0.1658	-2.59248	down	-	-
Wasn005621	Glucosyl 9-hydroxy-3-methyldec-2-enoic acid	Terpenoids	Monoterpenoids	C17H30O8	361.19	199.13	362.1941	[M-H]-	2	-	-	558085	648424	701618	506155	544954	464136	80836.8	85382.2	75313.7	30807	33313.6	33864.3	439562	397064	367462	318020	369453	239129	-	-	-	1.15394	0.00265749	6.27346	2.64926	up	1.17042	0.00239811	15.4641	3.95085	up	0.997733	0.0302037	1.25842	0.33161	insig	1.27358	0.00174726
WapTKC119796	Tinosinenoside H	Terpenoids	Sesquiterpenoids	C21H32O7	397.22	161.1	396.2148	[M+H]+	3	-	-	324545	304767	270438	135055	175665	128707	23593.5	23593.5	23593.5	133688	126021	174237	23593.5	23593.5	23593.5	134961	117967	135710	-	-	-	1.14992	0.0140281	6.20832	2.6342	up	0.0550599	0.934782	1.01263	0.0181102	insig	1.15932	0.0140281	6.20832	2.6342	up	1.27274	0.0149286
Laxp004658	Phaseic acid	Terpenoids	Sesquiterpenoids	C15H20O5	279.12	139.08	280.1311	[M-H]-	3	24394-14-7	C09707	23765.5	15063.4	21748.7	44932.5	53381.5	38988	4042.23	8353.18	9940	18757.1	7769.45	10384.1	56381.6	42980.3	40253.1	28173.3	31899.7	24123.6	ko00906	C09707	-	1.1049	0.0051814	6.14728	2.61995	up	1.08801	0.00388608	3.71985	1.89525	up	0.0596756	0.911493	0.983432	-0.0241024	insig	0.707232	0.284871
MWSmce096	Nootkatone	Terpenoids	Sesquiterpenoids	C15H22O	219.17	81.07	218.1671	[M+H]+	3	4674-50-4	C17914	1.09219e+06	1.79429e+06	1.61224e+06	1.8096e+06	1.3222e+06	1.30253e+06	532440	85082.1	140184	155062	255850	293378	214315	585440	627883	121544	155976	121774	-	C17914	-	1.01715	0.00527993	5.85231	2.54901	up	1.13937	0.0132452	6.29617	2.65447	up	1.00273	0.0102555	3.10606	1.63509	up	0.219128	0.91307
WapTKC208852	Elegansol A	Terpenoids	Ditepenoids	C20H34O2	307.26	95.08	306.2559	[M+H]+	2	-	-	46416.3	51975.2	53077.7	243704	291568	267956	51241.6	45037.8	41959.9	58892.1	82956.2	67921.2	36251.2	38798.8	55696.1	76940.1	83558.8	87312.8	-	-	-	1.15177	0.00289973	5.81042	2.53864	up	1.15547	0.00109469	3.8291	1.937	up	1.15189	0.00104521	6.14342	2.61904	up	1.11697	0.0617876
Rfn03390	Xylariterpenoid E*	Terpenoids	Monoterpenoids	C12H16O3	209.12	131.09	208.1099	[M+H]+	1	-	-	2.02028e+06	1.21865e+06	1.88577e+06	637274	554298	836036	128377	106890	122007	264402	253581	318165	235944	196212	247114	511142	597456	552543	-	-	-	1.14267	0.0212881	5.67522	2.50468	up	1.11615	0.0355215	2.42494	1.27795	up	1.12865	0.029435	2.98498	1.57772	up	1.25337	0.00977026
PDP101187	Cymatherol A	Terpenoids	Ditepenoids	C18H28O4	309.2	119.08	308.1988	[M+H]+	2	-	-	14840.3	14840.3	14840.3	408362	465927	460773	81033.2	74201.3	84910.3	170169	141881	124307	14840.3	14840.3	14840.3	131708	118348	140329	-	-	-	1.15368	0.00199218	5.5594	2.47493	up	1.15336	0.00032782	3.05957	1.61333	up	1.16541	0.00182245	29.9874	4.90628	up	1.21332	0.0335756
Lhjp111605	Dehydroxypaederosidic Acid	Terpenoids	Monoterpenoids	C18H24O11S	449.11	303.05	448.1039	[M+H]+	3	-	-	147267	135709	213430	317916	393203	444862	74251.4	66501	81701.1	70975.8	140621	118979	37723.8	53774.1	29689.4	129236	156750	111896	-	-	-	1.14515	0.0128052	5.19651	2.37754	up	1.1034	0.00639126	3.49687	1.80606	up	1.1487	0.00924141	9.53879	3.25381	up	0.82482	0.218385
Wbmn009893	3-Acetoxy-9,13-epoxy-16-hydroxy-labda-15,16-olide	Terpenoids	Ditepenoids	C22H34O6	393.22	333.21	394.2355	[M-H]-	3	-	-	5298.21	5624.05	6028.13	38941.4	45004.4	38326.5	8624.39	7357.39	7977.04	14612.4	13663.3	16866	1059.64	1059.64	1059.64	14212.4	15352	14985.8	-	-	-	1.15225	0.00339547	5.10343	2.35147	up	1.1564	0.00229738	2.70863	1.43756	up	1.16529	0.00286896	38.4634	5.26541	up	1.2437	0.0098278
PD0375503	4-[(1S,4aR,5R,8aR)-5-hydroxy-5,8a-dimethyl-2-methylidene-3,4,4a,6,7,8-hexahydro-1H-naphthalen-1-yl]-2-methylidenebutanal	Terpenoids	Sesquiterpenoids	C18H28O2	277.22	107.09	276.2089	[M+H]+	2	-	-	1.53714e+06	1.82159e+06	1.29706e+06	1.64214e+06	1.81262e+06	2.04818e+06	470236	370712	255167	1.95271e+06	2.05304e+06	2.03169e+06	1.446e+06	1.18667e+06	1.01359e+06	1.50388e+06	1.08106e+06	1.10847e+06	-	-	-	1.12659	0.00151293	5.02041	2.3278	up	0.693688	0.266356	0.91147	-0.133732	insig	1.00917	0.0230341	1.5092	0.593783	insig	1.25418	0.000199023
Lakn005184	1'S,4'S-4'-Dihydroabscisic acid-4'-O-β-malonylglucopyranoside	Terpenoids	Sesquiterpenoids	C24H34O12	513.2	249.06	514.205	[M-H]-	3	-	-	28598.4	25279.3	27442.6	50315.4	50165.1	59587.7	9197.53	12954	10760.6	1839.51	1839.51	1839.51	35422.6	27053.9	33472.8	21869.6	19918.2	15935.4	-	-	-	1.14444	0.00247885	4.8635	2.282	up	1.17071	0.00363879	29.0057	4.85826	up	1.08673	0.00671721	1.66826	0.738343	insig	1.27251	0.0139385
WapTKC121645	Cupresin B	Terpenoids	Ditepenoids	C18H28O2	277.22	93.07	276.2089	[M+H]+	3	-	-	2.23907e+06	2.64457e+06	1.87823e+06	3.85745e+06	3.93271e+06	3.5235e+06	838493	798928	717182	6.17029e+06	6.77742e+06	5.4503e+06	1.79433e+06	1.55074e+06	1.12498e+06	3.39552e+06	3.04961e+06	2.6594e+06	-	-	-	1.15321	0.000876711	4.80491	2.26451	up	1.12303	0.0175391	0.61494	-0.701483	insig	1.11639	0.00128412	2.53099	1.3397	up	1.27679	0.00480728
Yajn003916	(1S,4aS,7aR)-7-(3-hydroxybutyl)-4-((((2R,3R,4S,5S,6R)-3,4,5-trihydroxy-6-(hydroxymethyl)tetrahydro-2H-pyran-2-yl)oxy)methyl)-1,4a,5,6,7,7a-hexahydrocyclopenta[c]pyran-1-yl acetate	Terpenoids	Monoterpenoids	C21H34O10	445.21	59.01	446.2152	[M-H]-	3	-	-	742292	1.21957e+06	896236	1.49e+06	1.50641e+06	1.51986e+06	1.84466e+06	1.28114e+06	2.076e+06	3.0969e+06	2.00566e+06	1.59563e+06	743567	1.01164e+06	782312	946674	1.23079e+06	1.03261e+06	-	-	-	0.444467	0.435157	0.868214	-0.203877	insig	0.789275	0.245945	0.674252	-0.56864	insig	1.10871	0.0149343	1.7798	0.831713	insig	0.555473	0.396569
WapTKC174903	4-(hydroxymethyl)-3-[(1E,3E,7R)-7-hydroxy-3-methylocta-1,3-dienyl]-2,4-dimethylcyclohex-2-en-1-one	Terpenoids	Sesquiterpenoids	C18H28O3	293.21	119.08	292.2038	[M+H]+	1	-	-	9159.26	9159.26	9159.26	193189	234154	281759	45796.3	47752.2	55617.2	9159.26	9159.26	9159.26	9159.26	9159.26	9159.26	54231.5	61347.9	69717.7	-	-	-	1.14177	0.0172063	4.75378	2.24908	up	1.16875	0.0124506	25.8063	4.68965	up	1.16322	0.0124506	25.8063	4.68965	up	1.27734	0.00542993
Wbhp010033	8,15R-Epoxypimaran-16-ol	Terpenoids	Terpene	C20H34O2	307.26	95.09	306.2559	[M+H]+	3	-	-	82120.3	66357.1	33119.8	293293	314606	286040	33091.6	43079.1	114362	80106.6	88161.5	67883.5	96605.8	43339.2	61053.3	82534.8	79112.1	74374.2	-	-	-	1.05616	0.00678082	4.69179	2.23014	up	1.16281	7.45794e-05	3.78545	1.92046	up	1.11543	0.000845203	4.4475	2.15299	up	0.54229	0.61608
PD0771234	4-[2-(3-hydroxy-3-methylbut-1-enyl)-3,6-dimethylphenyl]-2-methylbut-3-en-2-ol	Terpenoids	Sesquiterpenoids	C18H26O2	275.2	159.12	274.1933	[M+H]+	1	-	-	119353	80911.8	66701.7	358639	342467	343698	64724.8	70655.9	93339.3	148747	148270	132051	17629.3	44393.9	38888.3	99277.4	133501	184653	-	-	-	1.14427	6.14857e-05	4.56805	2.19158	up	1.1663	1.1225e-05	2.43505	1.28395	up	1.13386	2.35518e-05	10.3537	3.37207	up	1.20257	0.00517687
WapTKC087333	7-Hydroxy-8-(Hydroxymethyl)-4b,8,10a-Trimethyl-2,3,4,4a,5,6,7,8A,9,10-Decahydrophenanthren-1-one	Terpenoids	Ditepenoids	C18H30O3	295.23	151.11	294.2195	[M+H]+	3	-	-	79193.9	89171	62748	175726	194445	182444	32931	60147.4	29958.3	83027.6	79169.4	76685.9	56491	29491.5	35962.6	86301.6	61126.2	102498	-	-	-	1.1123	0.00074423	4.49146	2.16718	up	1.1668	0.00114222	2.31333	1.20997	up	1.13037	0.0002888	4.53167	2.18004	up	1.09066	0.0520962
WapTKC017660	Sarcophyton D	Terpenoids	Ditepenoids	C20H34O2	307.26	81.07	306.2559	[M+H]+	3	1622158-19-3	-	55265.9	46092.9	64073.6	255908	246316	251982	55323.6	50352.2	62452.5	53754.2	65781.3	61768.7	80542.1	73688.4	81751.8	121381	84494	64861.9	-	-	-	1.15219	2.82824e-06	4.4859	2.1654	up	1.16709	3.22406e-06	4.1599	2.05655	up	1.16358	1.48941e-06	3.19603	1.67628	up	0.516178	0.427885
Lmmn009932	3-Hydroxy-24-methylene-9,19-cyclolanostan-26-oic acid (Ambolic acid)	Terpenoids	Triterpene	C31H50O3	469.37	469.37	470.376	[M-H]-	3	13878-93-8	-	41783.9	32938.1	29321.8	33062	60486.7	60461.5	47257	50312.4	65057.5	60439	73159.1	77205.5	77970.1	34486.8	33498.3	28487.3	26184.4	35682.4	-	-	-	0.207907	0.803715	0.947015	-0.0785401	insig	0.735354	0.163961	0.730586	-0.452874	insig	0.166348	0.885394	1.05519	0.0775003	insig	0.938034	0.0983114
WapTKC202684	7-Hydroxy-1-{4-Hydroxy-2,2,6-Trimethyl-7-Oxabicyclo[4.1.0]Heptan-1-Yl}-3-Methylocta-3,5-Dien-2-one	Terpenoids	Ditepenoids	C18H28O4	309.21	273.18	308.1988	[M+H]+	3	-	-	9428.89	9428.89	9428.89	258420	276455	305641	47144.5	62350.5	78624.9	79768.9	64474.1	64773	9428.89	9428.89	9428.89	61003.7	87049.8	96967.8	-	-	-	1.13268	0.000437994	4.46798	2.15962	up	1.16279	0.0017215	4.0213	2.00766	up	1.16528	0.00257207	29.7142	4.89308	up	0.446529	0.549078
Lmsn008066	1,2,3,19,23-Pentahydroxyurs-12-en-28-oic acid	Terpenoids	Triterpene	C30H48O7	519.33	457.33	520.34	[M-H]-	3	-	-	17525.2	22937.4	17445.3	21878.4	20625.3	19682.9	5955.04	4167.39	4034.71	806.943	806.943	806.943	806.943	806.943	806.943	11340.7	9382.42	8283.32	-	-	-	1.1395	5.58201e-05	4.3926	2.13507	up	1.17117	0.00101732	25.6882	4.68303	up	1.16545	0.00101732	25.6882	4.68303	up	1.26776	0.0241468
WapTKC041396	11-Acetoxycyclofarnesa-4,8,10-Trien-15-al	Terpenoids	Sesquiterpenoids	C17H24O3	277.18	135.12	276.1725	[M+H]+	1	109326-05-8	-	1.45382e+06	1.68387e+06	1.32369e+06	1.58006e+06	1.81083e+06	1.39467e+06	364457	393005	357259	1.50774e+06	1.77035e+06	1.88901e+06	1.40096e+06	1.24438e+06	1.08076e+06	1.50094e+06	1.17286e+06	1.3827e+06	-	-	-	1.1493	0.0091022	4.29305	2.102	up	0.422962	0.483664	0.926159	-0.110669	insig	0.888164	0.084902	1.28433	0.361021	insig	1.27483	0.00648527
Saln003891	Suspensoside A	Terpenoids	Monoterpenoids	C16H26O9	361.15	155.11	362.1577	[M-H]-	3	-	-	1.16192e+06	981904	1.1374e+06	810786	852753	869506	1.55801e+06	1.07544e+06	1.32478e+06	356376	325009	355195	611078	759859	729679	968969	1.11045e+06	653966	-	-	-	1.03341	0.0741113	0.639943	-0.643984	insig	1.16749	8.61117e-05	2.44366	1.28904	up	0.941071	0.0716711	1.20586	0.27006	insig	1.26304	0.0194026
Sasn005034	Gibboside	Terpenoids	Monoterpenoids	C16H26O9	361.15	199.1	362.1577	[M-H]-	3	-	-	607795	534501	580384	373123	451764	383412	674486	453619	550475	195687	93838.5	139176	243779	321236	312622	420960	389798	317990	-	-	-	0.898526	0.120318	0.719834	-0.474263	insig	1.08423	0.00278055	2.81851	1.49493	up	0.975634	0.0338934	1.37677	0.461283	insig	1.21085	0.0115168
Wasn006585	Geranyl 3-O-xylopyranosyl-glucopyranoside	Terpenoids	Monoterpenoids	C21H36O10	447.22	315.18	448.2308	[M-H]-	1	-	-	192137	168261	222059	243487	239706	353798	338995	375010	367649	715253	693709	742231	103618	126796	107949	271222	384273	407892	-	-	-	0.833977	0.152689	0.773806	-0.369956	insig	1.13141	0.00325983	0.389082	-1.36185	down	1.11168	0.0428913	2.47364	1.30664	up	1.27336	5.62899e-05
Wahln04871	8-(Beta-D-Glucopyranosyloxy)-2,7-Dimethyldec-2-enedioic acid	Terpenoids	Monoterpenoids	C18H30O10	405.18	225.11	406.1834	[M-H]-	1	-	-	7.91249e+06	8.48619e+06	9.73139e+06	5.23629e+06	4.93584e+06	5.04295e+06	1.01063e+07	9.3704e+06	9.45799e+06	2.53419e+06	2.26245e+06	2.21136e+06	2.18869e+06	2.60044e+06	2.24842e+06	5.60152e+06	5.65948e+06	3.71739e+06	-	-	-	1.15152	0.000858659	0.525843	-0.927297	insig	1.16352	3.78895e-05	2.1711	1.11843	up	1.1536	0.00014558	2.16199	1.11236	up	1.27763	0.00018212
WapTKC039761	4,10,14-Aromadendranetriol 10,14-Isopropylidene	Terpenoids	Sesquiterpenoids	C18H30O3	295.23	81.07	294.2195	[M+H]+	2	939774-26-2	-	205160	214446	182023	1.07813e+06	1.18801e+06	1.18466e+06	308561	250253	279604	874806	988515	945093	34539.9	35927.5	27874.6	541259	477138	506091	-	-	-	1.15092	0.000303301	4.11583	2.04118	up	1.06231	0.0121485	1.22873	0.29717	insig	1.16444	0.000992177	35.0896	5.13297	up	1.27198	0.000420749
Qmyp101406	JiangxiBaiyingsu H	Terpenoids	Sesquiterpenoids	C18H28O4	309.21	119.09	308.1988	[M+H]+	3	-	-	14526.9	14526.9	14526.9	386024	344805	394936	111271	94829.4	72634.4	124376	138842	138229	14526.9	14526.9	14526.9	113622	129053	157775	-	-	-	1.13652	0.000217194	4.03883	2.01394	up	1.16461	0.00211282	2.80427	1.48762	up	1.16528	0.00182726	25.8318	4.69107	up	1.05695	0.0511487
PDP017269	Dextropimaric acid	Terpenoids	Ditepenoids	C18H28O2	277.22	93.07	276.2089	[M+H]+	1	-	-	2.17574e+06	2.25458e+06	1.8524e+06	2.69183e+06	2.8633e+06	2.51885e+06	721407	720462	566671	2.45815e+06	2.17359e+06	2.83169e+06	2.11277e+06	1.7983e+06	1.39477e+06	2.07748e+06	1.8152e+06	1.94913e+06	-	-	-	1.14712	0.000371456	4.01982	2.00713	up	0.514731	0.413272	1.08181	0.113441	insig	1.00649	0.0302921	1.52172	0.605699	insig	1.26254	0.00740411
WapTKC157543	13-(methoxymethyl)-10,11,11-trimethyltetracyclo[8.2.1.01,5.08,12]tridec-6-en-13-ol	Terpenoids	Sesquiterpenoids	C18H28O2	277.21	93.07	276.2089	[M+H]+	2	-	-	2.49476e+06	2.91873e+06	2.45429e+06	4.14275e+06	4.39685e+06	4.47704e+06	1.17484e+06	1.1195e+06	1.11855e+06	8.45523e+06	9.74522e+06	8.7888e+06	2.66048e+06	2.05853e+06	1.58854e+06	3.71228e+06	3.5239e+06	3.88867e+06	-	-	-	1.15521	0.000701483	3.81397	1.93129	up	1.1612	0.004504	0.48229	-1.05203	down	1.08082	0.0122537	2.06366	1.0452	up	1.2793	0.00236436
Hmln003605	2,3,19,23-Tetrahydroxyurs-12-ene-28-oic acid (Myrianthic acid)	Terpenoids	Triterpene	C30H48O6	503.34	485.33	504.3451	[M-H]-	3	89786-84-5	-	400712	415489	348539	172544	126013	163581	183762	194256	173026	556947	478314	477817	409776	100969	170332	313024	285541	292635	-	-	-	0.772602	0.161686	0.838659	-0.253844	insig	1.15201	0.00117659	0.305429	-1.71109	down	0.306763	0.518086	0.67854	-0.559495	insig	1.27109	0.0047492
Hmln008119	Robinlin	Terpenoids	Monoterpenoids	C11H18O3	197.12	153.12	198.1256	[M-H]-	3	-	-	271684	236860	332732	470530	372938	389452	592235	806745	848506	267021	264550	312568	27352.4	34565.1	20250.5	464535	449236	461615	-	-	-	1.05498	0.0376343	0.548577	-0.866233	insig	1.05755	0.0316544	1.46056	0.546526	insig	1.15663	0.00541774	15.0049	3.90736	up	1.23994	0.0240645
WapTKC037972	Acremeremophilane A	Terpenoids	Sesquiterpenoids	C15H18O4	263.13	171.12	262.1205	[M+H]+	2	-	-	197844	176548	213634	240395	274643	182007	69031.8	51258.6	67545.9	53791.2	62498.7	73218.1	167973	176009	187540	161673	146979	179597	-	-	-	1.12541	0.0207026	3.71092	1.89178	up	1.14091	0.0209317	3.67818	1.87899	up	0.835791	0.173536	1.31141	0.391123	insig	0.0483029	0.947806
Wbmn009160	Cannabifolin C*	Terpenoids	Triterpene	C30H48O5	487.34	487.34	488.3502	[M-H]-	1	-	-	2.85771e+07	3.9132e+07	2.46086e+07	2.36412e+07	2.28508e+07	2.79572e+07	1.04614e+07	1.41913e+07	1.31573e+07	6.75065e+07	6.9996e+07	6.90187e+07	9.93141e+06	6.48957e+06	6.28884e+06	2.89262e+07	3.01299e+07	3.32035e+07	-	-	-	1.09945	0.00465615	1.96903	0.977487	insig	1.16256	0.000218817	0.360491	-1.47196	down	1.12657	0.00135149	3.27828	1.71294	up	1.27316	8.48834e-06
Xmmn006031	Borneol 7-O-[β-D-apiofuranosyl-(1→6)]-β-D-glucopyranoside*	Terpenoids	Monoterpenoids	C21H36O10	447.22	315.18	448.2308	[M-H]-	1	88700-35-0	-	198123	167127	261384	304098	273890	339186	385716	388049	340720	702481	724531	889014	127499	108710	113580	223671	439072	374793	-	-	-	0.92112	0.0563912	0.822958	-0.281109	insig	1.14691	0.0099329	0.396012	-1.33638	down	1.15055	0.006114	2.62207	1.39071	up	1.24686	0.0159506
Ymjm000113	Kanokoside B	Terpenoids	Terpene	C21H34O12	477.2	181.09	478.205	[M-H]-	3	-	C17429	3.25377e+06	2.37035e+06	4.11681e+06	3.17788e+06	3.25303e+06	2.6033e+06	2.58975e+06	2.49897e+06	2.18674e+06	5.01204e+06	3.53263e+06	4.7346e+06	733800	842156	777953	3.19321e+06	1.91465e+06	3.98559e+06	-	C17429	-	0.896042	0.0845014	1.24174	0.312359	insig	0.96697	0.0716332	0.680324	-0.555705	insig	1.15725	0.00730039	3.83796	1.94034	up	1.18643	0.0400461
PDP236557	Cordiaquinol C	Terpenoids	Sesquiterpenoids	C16H22O2	247.17	131.09	246.162	[M+H]+	2	-	-	133144	231492	135243	203339	173721	263079	51234.9	69392.7	62418.1	279876	257090	289343	73413.8	55233.3	78382.9	147399	150964	156147	-	-	-	1.12382	0.0247274	3.49715	1.80618	up	0.854751	0.12997	0.774697	-0.368296	insig	1.12009	0.025129	3.09201	1.62855	up	1.27043	0.000227684
Xmcn005741	patrinioside*	Terpenoids	Sesquiterpenoids	C21H36O10	447.23	315.19	448.2308	[M-H]-	1	-	-	411376	397509	408466	753964	867143	994217	233782	262656	252342	355056	286908	316278	252482	228952	240730	443097	541579	531134	-	-	-	1.14516	0.0113065	3.49278	1.80438	up	1.14846	0.0107353	2.72929	1.44853	up	1.15587	0.0112919	3.62151	1.85659	up	1.10838	0.0547616
WapTKC098996	3-(2-Hydroxyethyl)-1,7,7-Trimethylbicyclo[2.2.1]Heptan-2-one*	Terpenoids	Monoterpenoids	C12H20O2	197.15	95.09	196.1463	[M+H]+	1	-	-	353956	172757	356764	964244	877899	664869	245055	186889	314346	252251	112262	196650	171082	163953	105430	222835	250066	198236	-	-	-	1.10575	0.0123672	3.3593	1.74816	up	1.10805	0.00861843	4.46753	2.15948	up	1.13875	0.0127359	5.69173	2.50887	up	0.627127	0.324419
WapTKC031515	(3,3,8,11a-tetramethyl-1,5,7,7a,8,9,10,11,11a,11b-decahydronaphtho[1,2-e][1,3]dioxepin-8-yl)methanol	Terpenoids	Sesquiterpenoids	C18H30O3	295.23	127.11	294.2195	[M+H]+	3	1161853-85-5	-	15049.3	10784.4	25637	69816.1	100989	77598.8	21827.3	24687.2	32853.1	56477.5	61393.5	57696.7	2156.88	2156.88	2156.88	23880.2	26417.1	34103.5	-	-	-	1.11208	0.0176289	3.12979	1.64607	up	0.972568	0.118824	1.41486	0.500662	insig	1.16373	0.0132252	38.3894	5.26263	up	1.22463	0.00411344
WapTKC002043	Flickinflimilin A	Terpenoids	Ditepenoids	C18H28O3	293.21	81.07	292.2038	[M+H]+	3	1802145-51-2	-	88781.7	57254.5	97976.6	386650	393299	419129	143700	132852	112674	197494	302514	243897	84912.4	65361.9	55280.7	239325	162877	148946	-	-	-	1.1459	3.84162e-05	3.08067	1.62325	up	1.043	0.0283055	1.61187	0.688733	insig	1.15391	1.71722e-05	5.83337	2.54433	up	1.16966	0.0502588
Hmcn000773	6'-O-Glucosylaucubin	Terpenoids	Sesquiterpenoids	C21H32O14	507.17	179.05	508.1792	[M-H]-	3	-	-	9867.32	8714.9	14691.6	42599.7	31059.6	26359	39343.8	33060	44983.9	48815	50353.3	37691.9	68477	59358.6	57889.4	34293.9	51907.4	31567.1	-	-	-	0.531177	0.389405	0.852033	-0.231018	insig	0.81477	0.12382	0.730806	-0.45244	insig	1.05517	0.0110435	0.538529	-0.892905	insig	0.657326	0.286848
WapTKC001585	14,15-Dihydroxy-1,2-Dinor-6,10-Phytadien-3-one	Terpenoids	Ditepenoids	C18H32O3	297.24	121.1	296.2351	[M+H]+	1	81373-96-8	-	94337.7	117827	120851	592689	636333	549553	205259	129687	242692	288900	362748	310937	18867.5	18867.5	18867.5	269312	289015	314208	-	-	-	1.09743	0.00092608	3.07904	1.62248	up	1.13432	0.00131461	1.84771	0.885736	insig	1.16536	0.0018994	31.4221	4.97371	up	1.03049	0.039555
WapTKC170898	(1S,3R,5R,6R,8R,9S)-6,10,10-trimethyl-2-methylidenetetracyclo[7.1.1.01,5.06,8]undecan-3-ol	Terpenoids	Sesquiterpenoids	C15H22O	219.17	105.07	218.1671	[M+H]+	2	-	-	149208	166575	101352	175035	160651	204520	75947.6	43422.2	59395.4	377214	272578	328364	83646.9	55846	94498.9	162764	158052	141102	-	-	-	1.10314	0.00235388	3.02188	1.59544	up	1.08776	0.0262679	0.55227	-0.856555	insig	1.07952	0.00429792	2.30865	1.20705	up	1.25075	0.00795457
WapTKC098949	3-(1-Hydroxyethyl)-1,7,7-Trimethylbicyclo[2.2.1]Heptan-2-one*	Terpenoids	Monoterpenoids	C12H20O2	197.15	95.09	196.1463	[M+H]+	1	-	-	475695	378633	671186	1.05911e+06	1.15279e+06	978159	355895	425119	291761	332715	258372	411334	265068	531951	272643	298798	462110	465004	-	-	-	1.1303	0.000532079	2.97365	1.57223	up	1.13822	0.000445025	3.18235	1.67009	up	1.08052	0.00490478	2.9823	1.57643	up	0.268172	0.70979
PD0068973	2,10-dihydroxy-11a-methyl-hexadecahydro-1H-cyclopenta[a]phenanthren-7-one	Terpenoids	Sesquiterpenoids	C18H28O3	293.21	107.09	292.2038	[M+H]+	1	-	-	84763.1	74061.5	85239.2	298441	269494	268925	93492.8	92687.4	96393.6	302534	230572	271613	68710	62268.7	69877.7	153358	133572	133987	-	-	-	1.15363	0.00248598	2.96156	1.56636	up	0.291327	0.674883	1.03994	0.0565026	insig	1.1627	0.00127935	4.16646	2.05882	up	1.2654	0.0138362
Wasn006047	Glucosyl 10,11-dihydroxy-2,6-farneSadienoate	Terpenoids	Sesquiterpenoids	C21H36O9	431.23	251.17	432.2359	[M-H]-	2	-	-	746132	698951	750410	790492	846197	717104	1.46928e+06	1.44961e+06	1.52046e+06	781084	917718	1.0187e+06	156601	134907	117514	905093	795532	559106	-	-	-	1.14198	0.000381135	0.530212	-0.915359	insig	0.715321	0.217032	0.866161	-0.207293	insig	1.15878	0.00168028	5.75468	2.52474	up	1.22044	0.00914721
Wcop008363	Tricalysione A	Terpenoids	Ditepenoids	C18H26O3	291.19	207.14	290.1882	[M+H]+	3	941711-43-9	-	94988.6	139150	154292	235325	234865	198048	99405.9	72389.8	65723.8	161359	167834	187433	13144.8	13144.8	13144.8	88628.5	119172	119434	-	-	-	1.11838	0.00100564	2.8134	1.49232	up	1.01856	0.0337667	1.29347	0.371241	insig	1.16471	0.00345358	16.9456	4.08284	up	1.2138	0.00256646
Wasyqn3271	Bridelionoside B	Terpenoids	Monoterpenoids	C19H34O9	465.23	243.16	406.2203	[M+CH3COO]-	3	-	-	46818.1	54365.1	54830	106663	81004.2	62777.9	72373.7	75586.8	106828	320004	302043	210860	38486.4	29473.8	28873.2	102315	125521	73647.6	-	-	-	0.0725982	0.935604	0.982951	-0.0248081	insig	1.11133	0.0187567	0.300688	-1.73366	down	1.08801	0.0496168	2.58635	1.37092	up	1.22534	0.0209949
MWStz332	Asperulosidic acid	Terpenoids	Monoterpenoids	C18H24O12	431.12	251.06	432.1268	[M-H]-	3	25368-11-0	-	612513	706226	765077	801760	781572	726319	353393	460187	346153	364323	305285	337437	120210	131398	167893	264940	410832	568203	-	-	-	1.11445	0.00202664	1.99154	0.993881	insig	1.15979	0.000166707	2.29349	1.19755	up	1.15715	6.94012e-05	5.50571	2.46093	up	0.693294	0.304086
WapTKC007153	Grayanotoxin XIX	Terpenoids	Ditepenoids	C20H30O3	319.23	283.21	318.2195	[M+H]+	3	75829-08-2	-	953808	1.16153e+06	1.07693e+06	2.51566e+06	2.6044e+06	2.47321e+06	991817	927425	959245	944276	926817	995000	941960	913749	935071	1.17292e+06	1.18338e+06	1.20249e+06	-	-	-	1.15481	6.21289e-05	2.63794	1.39941	up	1.16968	4.2409e-05	2.64935	1.40564	up	1.16498	0.000341323	2.72084	1.44405	up	0.0981595	0.888451
WapTKC012007	13-Methyl-8,11,13-Podocarpatriene-2,3-diol	Terpenoids	Ditepenoids	C18H26O2	275.2	119.09	274.1933	[M+H]+	1	1801444-77-8	-	148367	186860	169666	1.87836e+06	2.29907e+06	2.01563e+06	691583	953220	780239	1.81013e+06	1.96079e+06	2.17108e+06	44223.4	57066.9	34022.8	1.25533e+06	1.06849e+06	1.13656e+06	-	-	-	1.12581	0.00214994	2.55379	1.35264	up	0.290395	0.633778	1.04225	0.0596999	insig	1.16178	0.00366081	45.7683	5.51628	up	1.24597	0.00123113
Wbmn003453	6-O-Vanilloylajugol	Terpenoids	Monoterpenoids	C23H30O12	497.17	437.2	498.1737	[M-H]-	3	124168-04-3	-	171133	170999	170597	428578	358621	310413	205426	176284	176332	90504.4	86787.3	99510.9	87814.4	88390.7	81968	151951	173691	99541.6	-	-	-	1.10213	0.0271517	1.9669	0.975921	insig	1.15863	0.0144954	3.96532	1.98744	up	1.15511	0.0144441	4.25146	2.08796	up	1.25905	0.00504294
Wcqn007564	1beta,2alpha,3beta,23-tetrahydroxyurs-12-en-28-ursolic acid*	Terpenoids	Triterpene	C30H48O6	503.34	485.33	504.3451	[M-H]-	1	-	-	640098	582351	531904	117666	796742	1.01591e+06	83605.7	105498	99190.7	937025	812899	915194	261944	110703	138286	400010	318320	328772	-	-	-	0.869791	0.180174	6.69565	2.74322	insig	0.511474	0.461272	0.724291	-0.465359	insig	0.685553	0.219743	3.77803	1.91763	insig	1.27699	0.00182248
mws1629	Aucubin	Terpenoids	Sesquiterpenoids	C15H22O9	345.12	183.07	346.1264	[M-H]-	3	479-98-1	C09771	72335	60977	65882.5	69520.8	51168.1	68718.8	19313.9	22498	35079.3	3862.78	3862.78	3862.78	66075.3	53566.8	40179.4	33681.9	50619.6	53300.8	-	C09771	-	1.05677	0.00913715	2.46332	1.30061	up	1.16834	0.0100534	16.3447	4.03075	up	0.531737	0.363988	1.18512	0.245034	insig	1.25732	0.0455734
MWS1962	cis-Citral	Terpenoids	Monoterpenoids	C10H16O	153.13	83.05	152.1201	[M+H]+	3	5392-40-5	C09847	977645	985357	986744	1.35057e+06	1.46396e+06	1.32234e+06	565385	557407	585845	517005	510512	519421	680389	605474	635080	809055	768589	729992	ko01110	C09847	-	1.15289	0.00209853	2.42116	1.2757	up	1.169	0.00242552	2.67424	1.41913	up	1.15746	0.000668679	2.15357	1.10673	up	1.22112	0.0167052
PD0763088	4,7a-dimethyl-2-methylidene-2a,3,3a,5,6,7,8,8a-octahydro-1H-cyclobuta[g]naphthalene-1,4-diol	Terpenoids	Sesquiterpenoids	C15H24O2	237.19	133.1	236.1776	[M+H]+	2	-	-	219403	272415	222583	86578.6	134111	95503.7	34306.9	50655.6	55353.2	24959.3	62092.2	70455.4	33272.4	64750	67587.4	102332	103746	104710	-	-	-	1.04062	0.0403941	2.25344	1.17213	up	0.864397	0.0590317	2.00749	1.00539	insig	0.918934	0.0558083	1.90927	0.93302	insig	0.0770607	0.735672
Saln003581	6'-O-β-D-Glucopyranosyl Swertiamarin	Terpenoids	Monoterpenoids	C22H32O15	535.17	355.1	536.1741	[M-H]-	3	-	-	342438	306941	375886	170608	213056	181248	278370	248672	286270	1.97793e+06	2.07871e+06	2.11336e+06	42284.5	75254.8	48707.9	387635	590818	713006	-	-	-	1.06142	0.00869494	0.694583	-0.525782	insig	1.16943	0.000156484	0.0915578	-3.44917	down	1.11796	0.00151701	3.39802	1.7647	up	1.27909	0.00021353
Rfn011130	Labda-7,14-diene-9,13-diol	Terpenoids	Ditepenoids	C20H34O2	307.26	109.1	306.2559	[M+H]+	3	-	-	22552.1	26291	63572.9	165098	190423	164172	82156.6	78148.1	71601.5	225907	205612	225255	47066	44381	27969.5	106840	92516.6	85826.1	-	-	-	1.14251	0.00391559	2.24096	1.16412	up	1.05234	0.0155397	0.791281	-0.337739	insig	1.13624	0.000422884	4.35193	2.12166	up	1.27434	0.000444387
Lakn004098	Dihydrophaseic acid	Terpenoids	Sesquiterpenoids	C15H22O5	281.14	171.12	282.1467	[M-H]-	3	41756-77-8	C15971	45680.5	47147.3	59998.3	27698.5	42051.4	29729.6	38991.9	21606.1	40023.2	37988.5	41091.4	36405.2	18451.2	6661.83	8260.76	28746.7	24627.1	25901.8	ko00906	C15971	-	0.0223129	0.961991	0.988653	-0.0164637	insig	0.614983	0.357102	0.861406	-0.215235	insig	1.01232	0.0205228	2.98077	1.57569	up	0.501119	0.496741
PD0954615	3-hydroxy-13-apo-alpha-caroten-13-one*	Terpenoids	Sesquiterpenoids	C18H26O2	275.2	149.1	274.1933	[M+H]+	1	-	-	17752	17752	17752	260722	215635	260816	118718	88759.8	123428	327692	258088	373509	17752	17752	17752	162057	112973	162779	-	-	-	1.10678	0.00268133	2.22775	1.15558	up	0.836582	0.144978	0.768458	-0.379962	insig	1.16426	0.00432691	13.8421	3.79099	up	1.23203	0.0171341
Hmjn003948	2,3,6-Trihydroxyurs-12-en-28-oic acid (Madasiatic acid)*	Terpenoids	Triterpene	C30H48O5	487.35	487.35	488.3502	[M-H]-	1	26532-66-1	-	2.56125e+07	3.73479e+07	2.25753e+07	2.24009e+07	2.20324e+07	2.59573e+07	8.64205e+06	1.20354e+07	1.11837e+07	6.45901e+07	6.36306e+07	6.94495e+07	8.06261e+06	5.57742e+06	5.58242e+06	2.50408e+07	2.91504e+07	2.94903e+07	-	-	-	1.11251	0.00159506	2.20929	1.14358	up	1.16393	9.69136e-05	0.356101	-1.48964	down	1.14221	0.000723976	3.6619	1.87259	up	1.27241	7.85816e-05
Smpn009230	2,3,23-Trihydroxyolean-12-en-28-oic acid*	Terpenoids	Triterpene	C30H48O5	487.34	487.34	488.3502	[M-H]-	1	465-00-9	-	2.6845e+07	3.88737e+07	2.35741e+07	2.41301e+07	2.20947e+07	2.70635e+07	9.47504e+06	1.27032e+07	1.13954e+07	6.38166e+07	6.75082e+07	7.05485e+07	8.59663e+06	5.80607e+06	5.15284e+06	2.6177e+07	3.04581e+07	2.91482e+07	-	-	-	1.11763	0.00278543	2.18291	1.12625	up	1.16182	0.000106011	0.363041	-1.46179	down	1.13167	0.000855179	3.7477	1.90601	up	1.27419	0.000166124
Zbzn008660	Cordianol B*	Terpenoids	Triterpene	C30H48O5	487.34	487.34	488.3502	[M-H]-	1	-	-	2.82346e+07	3.94222e+07	2.45021e+07	2.34437e+07	2.16271e+07	2.96821e+07	9.7517e+06	1.29147e+07	1.19908e+07	7.08902e+07	6.9021e+07	7.25148e+07	8.93985e+06	6.41995e+06	6.07102e+06	2.78393e+07	3.06639e+07	3.09263e+07	-	-	-	1.09747	0.0207074	2.15693	1.10898	up	1.15237	0.000807319	0.351901	-1.50676	down	1.13216	0.0107081	3.4881	1.80244	up	1.27496	1.85169e-06
Wasdp11333	Podocarp-7-en-3-one	Terpenoids	Sesquiterpenoids	C17H26O	247.2	93.07	246.1984	[M+H]+	3	-	-	132702	156232	196429	823420	814977	696642	377881	343869	365174	949297	694125	1.01385e+06	276066	275697	230878	435857	484901	471100	-	-	-	1.14198	0.00690566	2.1483	1.1032	up	0.491183	0.392834	0.878736	-0.186499	insig	1.15324	0.00277796	2.98354	1.57703	up	1.23511	0.0319403
pmp000679	11-methyl-forsythide	Terpenoids	Monoterpenoids	C17H24O11	422.17	243.09	404.1319	[M+NH4]+	3	159598-00-2	-	5.53545e+06	3.51394e+06	7.01519e+06	2.54718e+06	3.13298e+06	3.84291e+06	1.65326e+06	1.69578e+06	1.19882e+06	1.05421e+06	1.26384e+06	1.61242e+06	418711	703251	744307	1.75964e+06	2.39861e+06	2.3905e+06	-	-	-	1.05731	0.0325473	2.09397	1.06624	up	1.09258	0.0241345	2.42288	1.27672	up	1.12731	0.0155589	5.10274	2.35127	up	0.523725	0.417035
Wbmn009702	Asiatic acid*	Terpenoids	Triterpene	C30H48O5	487.34	487.34	488.3502	[M-H]-	1	464-92-6	C08617	2.63178e+07	4.1396e+07	2.45024e+07	2.50215e+07	2.2819e+07	2.68468e+07	1.01207e+07	1.35857e+07	1.22114e+07	6.53352e+07	7.02498e+07	7.23972e+07	9.26248e+06	6.24748e+06	5.8953e+06	2.84829e+07	3.11864e+07	3.03909e+07	-	C08617	-	1.11724	0.00120532	2.0794	1.05617	up	1.16451	0.000261296	0.359105	-1.47752	down	1.13437	0.000371635	3.48921	1.8029	up	1.27379	0.000190946
WapTKC214534	Rubochingoside G	Terpenoids	Ditepenoids	C18H30O3	295.23	81.07	294.2195	[M+H]+	3	-	-	285602	305797	331423	3.28983e+06	3.5279e+06	3.27684e+06	1.60793e+06	1.62373e+06	1.73229e+06	3.16372e+06	3.1131e+06	3.32811e+06	57120.3	57120.3	57120.3	1.75689e+06	1.69318e+06	1.57589e+06	-	-	-	1.15127	0.000420669	2.03358	1.02402	up	0.726831	0.196113	1.05098	0.0717342	insig	1.16564	0.000608152	58.9083	5.8804	up	1.27494	0.000142565
Lmdn008298	1,8-Cineole	Terpenoids	Monoterpenoids	C10H18O	153.13	97.07	154.1358	[M-H]-	1	470-82-6	C09844	35830.3	35955.8	52760.1	72657.3	56341.6	58356.4	91791.8	119459	136381	36178.1	40210.3	53562.4	7166.06	7166.06	7166.06	77315.6	76802	72834.4	ko00902,ko01110	C09844	-	1.05003	0.0401059	0.538948	-0.891781	insig	0.932603	0.0597914	1.44174	0.527812	insig	1.16234	0.0085195	8.71495	3.12349	up	1.21369	0.0191102
Lmjp004816	Loliolide	Terpenoids	Monoterpenoids	C11H16O3	197.12	133.1	196.1099	[M+H]+	1	5989-02-6	-	801355	584143	916637	618869	717960	585027	1.01985e+06	1.4199e+06	1.53109e+06	1.11236e+06	992452	1.35617e+06	167522	127565	106763	984363	800869	827988	-	-	-	1.07726	0.0407623	0.483991	-1.04695	down	1.09646	0.0289458	0.555292	-0.848683	insig	1.14664	0.00198701	4.78253	2.25777	up	0.498884	0.424309
Yamp009440	Meliavosin	Terpenoids	Ditepenoids	C21H34O3	335.26	135.12	334.2508	[M+H]+	3	-	-	505904	600725	535067	533163	396214	390269	842222	1.02133e+06	909737	872497	759350	960556	696338	749809	716619	526230	585722	584853	-	-	-	1.10475	0.00239805	0.475841	-1.07145	down	1.10251	0.00543177	0.509044	-0.974138	insig	1.07881	0.0182398	0.610166	-0.712727	insig	0.465623	0.484281
Sasp009863	Diolone*	Terpenoids	Ditepenoids	C21H34O3	335.26	95.08	334.2508	[M+H]+	2	-	-	955284	788148	999970	811432	658384	487894	1.33132e+06	1.47523e+06	1.5056e+06	1.27791e+06	1.32633e+06	1.47239e+06	1.30989e+06	1.13446e+06	1.18257e+06	1.15411e+06	1.0069e+06	979220	-	-	-	1.0819	0.00432189	0.453999	-1.13924	down	1.08477	0.00543028	0.480228	-1.05821	down	1.05055	0.0123365	0.539772	-0.889577	insig	0.568217	0.379178
WapTKC031310	Oxyphyllenone A	Terpenoids	Sesquiterpenoids	C12H18O3	211.13	91.05	210.1256	[M+H]+	3	363610-34-8	-	889510	997688	1.01466e+06	246236	348165	329280	730203	569919	775887	1.32337e+06	1.10371e+06	1.05283e+06	49247.1	49247.1	49247.1	657840	524453	576811	-	-	-	1.09044	0.0124204	0.444931	-1.16835	down	1.15018	0.00450116	0.265432	-1.91358	down	1.15802	0.0143369	6.25201	2.64432	up	1.16672	0.0127658
Hmcn001415	Majoroside	Terpenoids	Monoterpenoids	C17H24O10	387.13	225.07	388.1369	[M-H]-	3	134140-02-6	-	140433	167031	154229	162780	146812	127749	356718	276571	353686	140589	149557	220077	167564	104487	111892	173379	203163	82225.3	-	-	-	1.11662	0.0114331	0.443112	-1.17426	down	0.474342	0.444303	0.857157	-0.222369	insig	0.479426	0.484255	1.13908	0.187866	insig	1.15226	0.0119702
WapTKC120520	(?)-2,9-Humuladien-6-Ol-8-one*	Terpenoids	Sesquiterpenoids	C15H24O2	237.19	135.12	236.1776	[M+H]+	3	-	-	47245.3	38577.8	70318.6	61441	91737.6	51787.7	185735	159055	127383	169268	133999	162931	108635	133820	124768	145039	104487	108364	-	-	-	1.04463	0.0157042	0.434091	-1.20393	down	1.07384	0.00597223	0.439655	-1.18556	down	1.00246	0.0262027	0.558153	-0.841268	insig	0.0306887	0.926444
Lmdn003699	6-O-Trans-Caffeoyl Ajugol	Terpenoids	Monoterpenoids	C24H30O12	509.17	179.03	510.1737	[M-H]-	3	-	-	2855.29	2855.29	2855.29	23148.2	25704.5	32406	45142.8	14276.5	23502.3	44607.6	58486	31079.5	36106.2	24468.2	26354.2	24962.3	34018.6	30013.4	-	-	-	0.132509	0.958288	0.979948	-0.0292231	insig	0.883306	0.14477	0.605626	-0.7235	insig	0.230924	0.700033	0.934776	-0.097308	insig	0.75811	0.232055
Zbqn008291	3,13,15-Trihydroxyoleanane-12-one	Terpenoids	Triterpene	C30H50O4	473.36	473.36	474.3709	[M-H]-	3	-	-	85754.9	258711	59464.1	67286.9	63060.4	69046.6	70901.1	38978	38802.9	371160	328192	482638	7760.58	7760.58	7760.58	120481	135031	119213	-	-	-	0.73765	0.252146	1.34108	0.42339	insig	1.16132	0.0190539	0.168693	-2.56752	down	1.16531	0.000914336	8.56438	3.09835	up	1.25066	0.0137551
Lhlp120621	Humulene 6,7:9,10-Diepoxide	Terpenoids	Sesquiterpenoids	C15H24O2	237.18	81.07	236.1776	[M+H]+	3	-	-	60741.9	59205.5	38124.5	90481.6	126323	107275	288890	213561	251401	264748	249604	286203	195476	192070	214869	216605	163569	163806	-	-	-	1.10498	0.0108373	0.429898	-1.21793	down	1.14194	0.000432151	0.404819	-1.30465	down	1.10747	0.00284402	0.537967	-0.89441	insig	0.41651	0.567232
PDP056018	(1s,4ar,5s,8ar)-5-[(4e)-6-hydroxy-4-methylhex-4-en-1-yl]-1,4a-dimethyl-6-methylidene-hexahydro-2h-naphthalene-1-carboxylic acid*	Terpenoids	Ditepenoids	C21H34O3	335.26	95.08	334.2508	[M+H]+	2	-	-	853755	915357	941473	615050	700872	673154	1.58053e+06	1.57289e+06	1.51784e+06	1.27352e+06	1.35152e+06	1.3925e+06	1.07887e+06	1.12975e+06	1.26236e+06	1.07452e+06	1.13891e+06	1.00559e+06	-	-	-	1.15098	1.63076e-05	0.425811	-1.23171	down	1.16125	0.000176466	0.495097	-1.01422	down	1.13862	0.00477003	0.573059	-0.803244	insig	1.19421	0.0106559
Wasn002690	Villosolside	Terpenoids	Monoterpenoids	C16H26O9	361.15	163.08	362.1577	[M-H]-	3	-	-	11119.4	10652.1	10430.7	8689.31	25449.8	21057.3	27910.9	37198.4	19919.9	8621.7	24516.6	26926.3	1724.34	1724.34	1724.34	16567.1	23030.2	29085.2	-	-	-	0.635653	0.232751	0.649146	-0.623384	insig	0.0799491	0.842064	0.91895	-0.121941	insig	1.11985	0.0798546	10.6701	3.4155	up	0.596615	0.336661
Cmrn002205	Bartsioside	Terpenoids	Monoterpenoids	C15H22O8	329.12	209.07	330.1315	[M-H]-	3	62133-72-6	-	127399	132995	141208	274385	296534	272098	575620	696778	720058	256485	210496	196788	599973	645642	547076	353484	476416	521264	-	-	-	1.13875	0.0115155	0.423105	-1.24091	down	0.966036	0.0634514	1.27005	0.344882	insig	1.15317	0.00519428	0.470252	-1.08849	down	1.25758	0.00453143
WapTKC187636	1,1,4,7,7A-Pentamethyl-Decahydro-1H-Cyclopropa[A]Naphthalen-4-ol	Terpenoids	Sesquiterpenoids	C16H28O	237.22	95.09	236.21400000000003	[M+H]+	2	-	-	72614.4	34192.6	54460	112830	127066	114465	294455	241785	308395	295419	279456	278591	212584	145427	188763	171632	184248	157296	-	-	-	1.13513	0.0119761	0.419544	-1.25311	down	1.16601	2.6318e-05	0.415202	-1.26811	down	1.0177	0.0757688	0.648096	-0.625722	insig	0.127153	0.899922
WapTKC179514	8-{4-Hydroxy-3,3-Dimethylbicyclo[4.1.0]Heptan-2-Yl}-6-Methyloct-5-En-2-one	Terpenoids	Ditepenoids	C18H30O2	279.23	81.07	278.2246	[M+H]+	2	-	-	464621	491086	479328	350187	314883	243890	668563	762301	797818	613057	713612	715205	582975	670557	608819	505407	534689	518550	-	-	-	1.11765	0.0010814	0.407847	-1.2939	down	1.12502	0.00123389	0.44516	-1.1676	down	1.11169	0.00165158	0.488072	-1.03484	down	0.652316	0.292348
Sadp017169	Dinortrixagone	Terpenoids	Sesquiterpenoids	C18H28O	261.22	121.1	260.214	[M+H]+	3	-	-	1.78469e+06	1.76077e+06	1.96343e+06	1.11529e+06	1.12222e+06	1.08917e+06	2.33275e+06	2.97365e+06	2.91689e+06	2.77107e+06	2.83736e+06	2.6048e+06	2.03059e+06	2.54043e+06	2.25623e+06	2.00008e+06	2.17898e+06	2.12009e+06	-	-	-	1.13897	0.0152087	0.404544	-1.30563	down	1.16925	0.00148823	0.40504	-1.30386	down	1.1465	0.0152639	0.487266	-1.03722	down	0.0322834	0.988788
WapTKC198027	Antrodin D	Terpenoids	Sesquiterpenoids	C16H28O	237.22	55.05	236.21400000000003	[M+H]+	3	-	-	35486	31317.3	36333.4	88883.9	119539	83644.3	217079	256764	253437	238190	269388	268042	165519	204397	144175	183294	154355	167016	-	-	-	1.11691	0.00109431	0.401588	-1.31621	down	1.13967	0.0004609	0.376559	-1.40905	down	1.02998	0.0314463	0.568123	-0.815724	insig	0.562729	0.380938
PD0229682	2,4b,8,8-tetramethyl-3,4,4a,5,6,7,8a,9-octahydro-1H-phenanthren-2-ol*	Terpenoids	Sesquiterpenoids	C18H30O	263.24	81.07	262.2297	[M+H]+	1	-	-	644562	451679	620116	346194	421126	407491	941626	1.03798e+06	1.14238e+06	543311	562702	516119	597584	528306	489521	668532	513842	580921	-	-	-	1.14004	0.00336173	0.376303	-1.41003	down	1.08643	0.00929942	0.724239	-0.465463	insig	1.03056	0.0233185	0.727251	-0.459474	insig	1.25841	0.0101047
PD0251534	[(4S,5R,9S,10R,13S,14R)-5-methyl-5-pentacyclo[11.2.1.01,10.04,9.012,14]hexadecanyl]methanol	Terpenoids	Sesquiterpenoids	C18H28O	261.22	203.18	260.214	[M+H]+	3	-	-	16691.3	22657.1	25911	16063.2	22182.1	15036.6	41721.9	57629.7	45046.6	25748.3	54271.2	43564.7	34117.2	36155.4	20876.8	27285.4	30463.7	51005.4	-	-	-	1.10446	0.0127744	0.368993	-1.43833	down	0.99533	0.0975857	0.431139	-1.21378	insig	0.905727	0.102054	0.584556	-0.774588	insig	0.470976	0.519931
MWSslk090	Monotropein	Terpenoids	Monoterpenoids	C16H22O11	389.1074	147.0445	390.1162	[M-H]-	3	5945-50-6	C09788	14773.2	9662.61	20350.9	19652.1	47567	26390	121162	64101.1	90065.3	62557.3	69041.7	71934.7	1932.52	1932.52	1932.52	36459.5	22418.6	22929.3	-	C09788	-	1.00355	0.0473051	0.33999	-1.55643	down	0.994088	0.0381009	0.459919	-1.12055	insig	1.14534	0.0735601	16.1463	4.01313	up	0.746771	0.282507
Wahln04593	8-(Beta-D-Glucopyranosyloxy)-2,7-Dimethyl-2,4-Decadienedioic Acid	Terpenoids	Monoterpenoids	C18H28O10	403.16	223.1	404.1682	[M-H]-	1	-	-	16087	16087	16087	80435	86063	86529.9	234643	291464	243249	552699	567077	513911	16087	16087	16087	235524	196914	315924	-	-	-	1.14683	0.00970941	0.328882	-1.60436	down	1.1704	0.00102359	0.154881	-2.69076	down	1.16531	0.000822283	5.24291	2.39037	up	1.25725	0.000283504
Lmdn003868	Frehmaglutoside G	Terpenoids	Monoterpenoids	C21H36O9	431.23	161.05	432.2359	[M-H]-	3	-	-	95780.5	64434.7	145427	83581.2	69647.4	54892.9	184926	208099	246990	211835	249699	294207	18271.6	10800.9	14188.4	186362	132973	112655	-	-	-	1.11849	0.00683281	0.325182	-1.62068	down	1.13967	0.0100149	0.275387	-1.86047	down	1.13132	0.0168943	4.81085	2.26629	up	0.697784	0.271208
Lafp004228	(6R,9R)-3-Oxo-α-ionol-β-D-glucoside	Terpenoids	Sesquiterpenoids	C19H30O7	371.21	209.15	370.1986	[M+H]+	2	-	-	10777.5	10777.5	10777.5	110641	53887.5	92680	373202	176295	257037	400005	391581	267398	208585	171601	285694	118076	143123	104706	-	-	-	1.01927	0.075026	0.318906	-1.6488	down	1.10534	0.014974	0.242882	-2.04167	down	1.02694	0.0373581	0.386269	-1.37232	down	0.656043	0.308825
Safn004633	Ilicifolinoside B	Terpenoids	Sesquiterpenoids	C19H32O8	447.23	387.2	388.2097	[M+CH3COOH-H]-	2	-	-	64962.2	47793.5	82183.4	54356.7	91247.4	48205	184834	255239	204287	715564	591986	691006	47376.6	39893.3	30440.9	198365	221114	210188	-	-	-	1.08968	0.00632119	0.300777	-1.73323	down	1.15431	0.00163666	0.0969745	-3.36625	down	0.830409	0.191403	1.64648	0.719388	insig	1.25643	0.00155621
Saln003984	Cochinolide beta-glucopyranoside	Terpenoids	Monoterpenoids	C21H24O9	419.14	213.09	420.142	[M-H]-	2	-	-	28583.1	21221	18170.5	51426.4	35490.2	36755.6	125301	159950	166686	39500.4	41173.9	27251.1	15408.4	7028.09	21549.7	77386.2	50667.8	39244.8	-	-	-	1.12758	0.00669617	0.273649	-1.8696	down	0.427002	0.480501	1.1459	0.196486	insig	0.985489	0.0171797	2.81162	1.4914	insig	1.25049	0.00703406
PDP193819	methyl 9-hydroxy-1-(5-hydroxy-6-methylheptan-2-yl)-4-methylspiro[4.5]dec-7-ene-8-carboxylate	Terpenoids	Sesquiterpenoids	C21H36O4	353.27	261.22	352.2614	[M+H]+	2	-	-	1.50186e+06	1.25186e+06	1.47355e+06	886468	1.06964e+06	939191	3.49168e+06	3.76066e+06	3.83955e+06	3.05616e+06	3.99058e+06	3.56188e+06	1.5097e+06	1.8256e+06	1.565e+06	2.28052e+06	2.2711e+06	2.19179e+06	-	-	-	1.15115	0.000179757	0.261028	-1.93772	down	1.15902	0.0087421	0.272919	-1.87346	down	1.11391	0.00818409	0.59084	-0.75916	insig	0.367176	0.622651
Waptn04422	Hydroxygeraniol apiosylglucoside	Terpenoids	Monoterpenoids	C21H36O11	523.24	331.18	464.2258	[M+CH3COO]-	3	-	-	59787.3	41750.2	106131	47730.3	40659.6	59376.1	207898	138225	220380	139117	167869	118441	102315	77243.7	102402	85854.5	68539.3	120483	-	-	-	1.11523	0.0275229	0.260839	-1.93877	down	1.12759	0.0140341	0.347336	-1.5256	down	1.0656	0.0154662	0.524065	-0.932182	insig	0.784797	0.202732
Qmxp101615	Ent-3β-Acetoxyisopimar-15-8β-ol	Terpenoids	Ditepenoids	C22H36O3	349.27	179.14	348.2664	[M+H]+	3	-	-	62612.4	62853.6	65646.4	117463	141218	130955	404545	548841	630942	235807	210296	242522	76312.2	76603.3	68556.3	186055	171167	174923	-	-	-	1.13274	0.025468	0.245932	-2.02367	down	1.13848	0.00181915	0.565818	-0.82159	insig	1.1367	0.00786716	1.7593	0.815006	insig	1.21299	0.0431308
PDP129242	{5-methylpentacyclo[11.2.1.01,1?.0?,?.012,1?]hexadecan-5-yl}methanol	Terpenoids	Ditepenoids	C18H28O	261.22	243.21	260.214	[M+H]+	3	-	-	175369	163375	139114	110305	72081.4	75976.3	345401	371181	342011	302712	334134	320853	150318	182003	159533	169600	242940	165427	-	-	-	1.13587	0.000102277	0.244062	-2.03468	down	1.14732	0.000171279	0.269774	-1.89017	down	1.06747	0.00838459	0.525284	-0.928831	insig	1.01412	0.060277
Lmxn004090	6''-O-Caffeoylharpagide	Terpenoids	Terpene	C24H30O13	525.16	161.02	526.1686	[M-H]-	3	1147125-45-8	-	35869.4	68947.3	63556.8	68815.4	78534.2	81808.4	485744	292085	334493	643437	612963	595014	91245.6	98085.1	56996.4	258800	312294	303633	-	-	-	1.13244	0.0371111	0.206018	-2.27916	down	1.16961	0.000304123	0.123775	-3.01421	down	0.153649	0.702875	0.930299	-0.104233	insig	1.10849	0.0458274
PDN035166	2-[(1-hydroxy-2-methylpropan-2-yl)oxy]-6-(hydroxymethyl)oxane-3,4,5-triol	Terpenoids	Monoterpenoids	C10H20O7	251.11	59.01	252.1209	[M-H]-	2	-	-	6278.76	6278.76	6278.76	196408	148057	179736	905640	847330	980466	147329	145663	124161	31393.8	45337.1	31625.8	196354	186985	221919	-	-	-	1.14908	0.000980157	0.191774	-2.38252	down	0.874693	0.111477	1.25662	0.329543	insig	1.146	0.00598942	4.83774	2.27433	up	1.27703	0.00182216
Cmlp002967	Gentiolactone	Terpenoids	Monoterpenoids	C10H12O5	213.07	149.06	212.0685	[M+H]+	2	-	-	16581.1	16581.1	16581.1	16581.1	16581.1	16581.1	91002.6	121019	110042	157387	140133	82905.6	260805	356792	181889	97548.3	107092	219349	-	-	-	1.15157	0.0092028	0.154452	-2.69477	down	1.14904	0.0392618	0.130757	-2.93504	down	1.15401	0.0385911	0.0622192	-4.0065	down	0.389968	0.487856
Lacp003427	Grasshopper ketone	Terpenoids	Monoterpenoids	C13H20O3	225.15	123.12	224.1412	[M+H]+	3	-	-	54740.8	54740.8	54740.8	54740.8	54740.8	54740.8	474630	316307	362405	602785	812806	543245	54740.8	54740.8	54740.8	378123	405077	273704	-	-	-	1.1476	0.019733	0.142388	-2.8121	down	1.1658	0.0181715	0.0838367	-3.57627	down	-	-	-	-	-	1.0779	0.0606688
Hmmp003004	Vogeloside	Terpenoids	Monoterpenoids	C17H24O10	389.14	149.06	388.1369	[M+H]+	3	60077-47-6	-	27113.3	27113.3	27113.3	27113.3	27113.3	27113.3	277661	135566	208103	775333	1.07503e+06	482924	27113.3	27113.3	27113.3	198875	164581	157221	-	-	-	1.13178	0.0482154	0.130912	-2.93333	down	1.15992	0.0481387	0.0348606	-4.84226	down	-	-	-	-	-	1.15645	0.07195
PDP011066	5'-Hydroxyjasmonic acid lactone	Terpenoids	Monoterpenoids	C12H16O3	209.12	153.05	208.1099	[M+H]+	2	70981-24-7	-	8035.28	8035.28	8035.28	8035.28	8035.28	8035.28	81146.3	47050.1	62298.6	98299.7	113528	104127	8035.28	8035.28	8035.28	49703.5	40176.4	84311.3	-	-	-	1.14279	0.0301868	0.126543	-2.9823	down	1.17078	0.00207297	0.0762953	-3.71226	down	-	-	-	-	-	1.0901	0.0350415
WapTKC023606	Apocynoside I	Terpenoids	Sesquiterpenoids	C19H30O8	387.2	207.14	386.1941	[M+H]+	3	358721-31-0	-	21407.9	21407.9	21407.9	21407.9	21407.9	21407.9	179543	233341	123509	180962	185467	193212	21407.9	21407.9	21407.9	107039	109413	129852	-	-	-	1.13867	0.0382719	0.119733	-3.06211	down	1.17121	0.000468908	0.114759	-3.12332	down	-	-	-	-	-	0.254682	0.830254
Wcop009171	2-hydroxy-4-methyl-8-methylenedodecahydro-6a,9-methanocyclohepta[a]naphthalen-7(1H)-one	Terpenoids	Ditepenoids	C18H26O2	275.2	173.13	274.1933	[M+H]+	3	-	-	85777.9	57219.8	65738.7	9657.3	9657.3	9657.3	90108.8	69408.6	87728.1	9657.3	9657.3	9657.3	9657.3	9657.3	9657.3	126083	48286.5	86531	-	-	-	1.15279	0.00798189	0.117179	-3.09322	down	-	-	-	-	-	-	-	-	-	-	1.27669	0.00798189
Zmjp003597	Ampelopsisionoside	Terpenoids	Sesquiterpenoids	C19H32O8	389.21	191.15	388.2097	[M+H]+	3	138665-44-8	-	19997.7	19997.7	19997.7	19997.7	19997.7	19997.7	109970	302719	105006	257768	285739	350445	19997.7	19997.7	19997.7	99988.4	112162	143152	-	-	-	1.09442	0.143784	0.115885	-3.10924	down	1.16882	0.00960696	0.0671099	-3.89733	down	-	-	-	-	-	0.874194	0.184419
WapTKC050617	Abrisapogenol J	Terpenoids	Triterpene	C30H48O3	457.36	439.35	456.3603	[M+H]+	2	135308-91-7	-	5929.52	5929.52	5929.52	5929.52	5929.52	5929.52	43087.4	78741.9	61247.5	60073.5	38888	53293.4	5929.52	5929.52	5929.52	29647.6	40032.4	44297.4	-	-	-	1.1431	0.0331754	0.0971645	-3.36343	down	1.16272	0.018873	0.116834	-3.09747	down	-	-	-	-	-	0.467793	0.451013
Qmyp101440	Blumenol C	Terpenoids	Monoterpenoids	C13H22O2	211.17	109.1	210.162	[M+H]+	2	36151-02-7	-	174743	174743	174743	174743	174743	174743	1.66125e+06	1.91461e+06	1.85007e+06	2.09875e+06	1.81066e+06	1.92626e+06	174743	174743	174743	973799	984034	873715	-	-	-	1.15547	0.00215731	0.0966156	-3.3716	down	1.17061	0.00222772	0.0898318	-3.47663	down	-	-	-	-	-	0.659294	0.294161
Hmqp005412	12-Hydroxyabietic Acid	Terpenoids	Ditepenoids	C20H30O3	319.22	319.22	318.2195	[M+H]+	3	3484-61-5	-	158540	83554.4	150463	13037.9	13037.9	13037.9	75298.2	134085	197807	124242	65189.6	160467	13037.9	13037.9	13037.9	209310	99229.9	103602	-	-	-	1.1223	0.0740179	0.0960577	-3.37995	down	1.13579	0.0649204	0.111786	-3.16119	down	-	-	-	-	-	0.232624	0.694098
MWSmce591	Curcumenol	Terpenoids	Sesquiterpenoids	C15H22O2	235.17	105.07	234.162	[M+H]+	3	19431-84-6	C16942	99780	124365	117174	6686.74	6686.74	6686.74	73088.4	68233.4	69499.9	78292.9	35320.8	112645	97025.6	33433.7	80992.6	45816.4	70701.4	66124.4	-	C16942	-	1.15608	0.000522426	0.0951526	-3.39361	down	1.1233	0.0915885	0.0886605	-3.49556	down	1.11948	0.0790982	0.094869	-3.39792	down	0.0672956	0.839611
PD0666321	4-(3-Hydroxybut-1-en-1-yl)-3,5,5-trimethylcyclohex-2-en-1-ol	Terpenoids	Sesquiterpenoids	C13H22O2	211.17	109.1	210.162	[M+H]+	1	-	-	171175	171175	171175	171175	171175	171175	1.86766e+06	1.90668e+06	2.23732e+06	2.07478e+06	1.93019e+06	2.07746e+06	171175	171175	171175	855876	978708	920612	-	-	-	1.15499	0.00406855	0.0854216	-3.54925	down	1.17115	0.000686199	0.0844277	-3.56614	down	-	-	-	-	-	0.14765	0.86579
lsdp210009	Elaeocarpucin F	Terpenoids	Triterpene	C30H48O5	489.36	205.16	488.3502	[M+H]+	3	-	-	1277.79	1277.79	1277.79	1277.79	1277.79	1277.79	6388.97	18553.3	22191.9	46155.2	44513	40511.3	1277.79	1277.79	1277.79	8600.63	19762.5	13290.4	-	-	-	1.09898	0.0943361	0.0813291	-3.62009	down	1.17107	0.00155535	0.0292224	-5.09678	down	-	-	-	-	-	1.05999	0.0187865
Hmmn003964	7-Deoxyloganate	Terpenoids	Monoterpenoids	C16H24O9	359.13	197.08	360.142	[M-H]-	3	22487-36-1	C11636	37299.9	44270.8	43825.1	6360.29	6360.29	6360.29	123957	77191	56033.3	588731	655063	791397	31801.5	66385.9	32695.4	274288	184557	337765	ko00902,ko01110	C11636	-	1.13783	0.0583846	0.0741924	-3.75259	down	1.17061	0.00778815	0.00937547	-6.73689	down	1.12835	0.0819734	0.145786	-2.77808	down	1.24704	0.00556656
WapTKC045312	Chokolic Acid A	Terpenoids	Monoterpenoids	C12H20O4	229.14	133.1	228.1362	[M+H]+	3	125564-56-9	-	56375.1	55600.9	140704	11120.2	11120.2	11120.2	113178	201978	153676	103429	97227.3	145269	11120.2	11120.2	11120.2	57806	83158.4	69570.2	-	-	-	1.14688	0.029873	0.0711568	-3.81285	down	1.16474	0.0203314	0.0964386	-3.37425	down	-	-	-	-	-	0.734199	0.256357
Lhnp110104	Oleoside	Terpenoids	Monoterpenoids	C16H22O11	391.13	211.06	390.1162	[M+H]+	3	178600-68-5	-	15964.6	15964.6	15964.6	15964.6	15964.6	15964.6	195968	395700	194051	237809	308363	284848	120240	152718	79822.9	201539	249125	337296	-	-	-	1.13948	0.0666757	0.0609554	-4.0361	down	1.16973	0.00625393	0.0576325	-4.11697	down	1.14445	0.0404483	0.135761	-2.88086	down	0.276609	0.8464
Wbmp004936	Blumenol C glucoside; Byzantionoside B	Terpenoids	Terpene	C19H32O7	373.12	135.12	372.2148	[M+H]+	3	135820-80-3	-	2310.84	2310.84	2310.84	28573.5	11554.2	29153.8	308062	365966	505142	350101	292822	310824	2310.84	2310.84	2310.84	181863	163854	174528	-	-	-	1.12626	0.023186	0.0587545	-4.08916	down	1.14175	0.00139866	0.0726415	-3.78306	down	1.1235	0.0692247	9.99369	3.32102	up	0.681025	0.326932
Lhsp101905	Actinidialactone	Terpenoids	Monoterpenoids	C10H14O2	167.11	93.07	166.0994	[M+H]+	3	76729-80-1	-	48069.3	48069.3	48069.3	48069.3	48069.3	48069.3	1.01853e+06	691810	811629	711838	712190	764309	240347	275814	241703	417339	274948	365914	-	-	-	1.1527	0.0141882	0.0571807	-4.12833	down	1.17121	0.000653862	0.0658984	-3.92361	down	1.16393	0.00320213	0.190282	-2.39379	down	0.631152	0.363902
Hmbn001505	6-O-Glucosyl-leucolactone	Terpenoids	Monoterpenoids	C16H26O9	361.15	317.16	362.1577	[M-H]-	2	-	-	21884.3	21884.3	21884.3	21884.3	21884.3	21884.3	417081	418027	495999	147954	109422	171138	21884.3	21884.3	21884.3	129198	139850	145374	-	-	-	1.1554	0.00382111	0.0493221	-4.34162	down	1.1598	0.0214341	0.153211	-2.70641	down	-	-	-	-	-	1.24228	0.00121002
Lskp211468	2,3,23-Trihydroxyolean-12,18(19)-dien-28-oic acid-glucoside	Terpenoids	Triterpene Saponin	C36H56O10	649.39	451.32	648.3873	[M+H]+	3	-	-	4024.42	4024.42	4024.42	4024.42	4024.42	4024.42	62406.8	62402.1	163730	4024.42	4024.42	4024.42	4024.42	4024.42	4024.42	43536.2	20122.1	36952.1	-	-	-	1.13149	0.112171	0.0418428	-4.57888	down	-	-	-	-	-	-	-	-	-	-	1.25313	0.112171
Lcsn000644	Goshonoside F3	Terpenoids	Ditepenoids	C32H52O13	643.33	481.28	644.3408	[M-H]-	2	90851-26-6	-	15519.2	15519.2	15519.2	15519.2	15519.2	15519.2	632801	379234	309702	77596	125838	103644	15519.2	15519.2	15519.2	85337	98247	99077.9	-	-	-	1.14682	0.0494335	0.0352246	-4.82727	down	1.15847	0.0248164	0.151615	-2.72152	down	-	-	-	-	-	1.20622	0.0721491
Lmsn006046	2,3,19,23-Tetrahydroxyurs-12-en-28-oic acid-28-O-glucoside	Terpenoids	Triterpene Saponin	C36H58O11	665.39	503.34	666.3979	[M-H]-	2	-	-	9192.21	9192.21	9192.21	9192.21	9192.21	9192.21	252392	669335	402199	45961.1	56025.5	99473.8	9192.21	9192.21	9192.21	104783	112341	112304	-	-	-	1.14369	0.0712283	0.0208294	-5.58523	down	1.13936	0.0717215	0.136884	-2.86898	down	-	-	-	-	-	1.19177	0.0892656
Lmsn006130	2,3,19-Trihydroxyurs-12-en-23,28-dioic acid-28-O-glucoside	Terpenoids	Triterpene Saponin	C36H56O12	679.37	517.32	680.3772	[M-H]-	2	-	-	6213.58	6213.58	6213.58	6213.58	6213.58	6213.58	6213.58	6213.58	6213.58	90975.4	137765	140208	6213.58	6213.58	6213.58	50378.9	42144.9	31067.9	-	-	-	-	-	-	-	-	1.1662	0.0183051	0.050524	-4.30689	down	-	-	-	-	-	1.27486	0.0183051
Zbkp004768	Schizonepetoside A	Terpenoids	Ditepenoids	C16H26O7	331.17	151.11	330.1679	[M+H]+	3	-	C17634	70952.1	163741	171372	12950.1	12950.1	12950.1	1.53127e+06	1.52136e+06	1.54655e+06	2.58034e+06	2.23845e+06	2.39172e+06	82147.4	89678.4	64750.6	953510	1.057e+06	869992	-	C17634	-	1.15625	2.32281e-05	0.00844724	-6.8873	down	1.17122	0.0017062	0.00538802	-7.53603	down	1.15888	0.0123119	0.164219	-2.60631	down	1.25889	0.0123035
mws1565	Geniposide	Terpenoids	Monoterpenoids	C17H24O10	389.14	209.08	388.1369	[M+H]+	3	24512-63-8	C09781	106999	18144.1	235881	3628.81	3628.81	3628.81	887038	1.14546e+06	528437	1.36045e+06	1.5598e+06	1.89066e+06	3628.81	3628.81	3628.81	319273	649629	571427	-	C09781	-	1.15221	0.0415551	0.00425096	-7.878	down	1.17083	0.00921004	0.00226286	-8.78764	down	-	-	-	-	-	1.03146	0.0347957
[truncated: 33 more columns]

## Sheet: Table S2 New name PCA & HCA
Table S2. Key to terpenoid abbreviations: corresponding full chemical names for compounds (TR1-TR199) for PCA-Figure 2B: and TR1-TR61 for HCA-Figure 3.
Full Compound Names	PCA names	HCA new names	LC1	LC2	LC3	DY1	DY2	DY3	GC1	GC2	GC3	SG1	SG2	SG3	WL1	WL2	WL3
1-Oxo-Siaresinolic acid*	TR1	1-Oxo-Siaresinolic acid*	4340.42	5444.52	2217.59	291291	347629	267060	443.518	443.518	443.518	5755.44	5426.22	7826.65	443.518	443.518	443.518
Siegesbeckic acid	TR2	Siegesbeckic acid	2282.47	2282.47	2282.47	2.25461e+06	357631	468446	2282.47	2282.47	2282.47	11412.3	22084.5	26002.5	2282.47	2282.47	2282.47
Camellisin B	TR3	Camellisin B	10242.7	7318.76	14919.7	797143	280426	797523	1463.75	1463.75	1463.75	1463.75	1463.75	1463.75	1463.75	1463.75	1463.75
2α,3α,23-Trihydroxyurs-12,20(30)-dien-28-oic acid*	TR4	TR1	3515.93	7192.44	4759.09	238704	321554	212603	703.185	703.185	703.185	6201.98	7258.56	4285.08	703.185	703.185	703.185
7-Hydroxy-costol-malonyl glucoside	TR5	7-Hydroxy-costol-malonyl glucoside	40068.2	46523.2	63313.8	846769	821046	935279	2462.16	2462.16	2462.16	12957.3	12310.8	31222.7	90261.7	85511.5	99045.1
16,23:16:24-Diepoxycycloart-7-Ene-3,12,15,25-Tetrol	TR6	TR2	273849	228661	230821	772599	559609	759517	2285.77	2285.77	2285.77	61687.4	87033.9	74757	27682.3	11428.9	20226.1
1'S,4'S-4'-Dihydroabscisic acid-4'-O-β-glucopyranoside	TR7	TR3	340221	275769	380380	489181	599238	455422	1904.87	1904.87	1904.87	32430.9	9524.35	11029.8	138981	140705	181696
Ceanothic acid	TR8	Ceanothic acid	1131.78	1131.78	1131.78	272069	247810	326593	1131.78	1131.78	1131.78	20295.3	16221.7	5658.91	1131.78	1131.78	1131.78
6'-O-β-D-glucosylbarlerin*	TR9	6'-O-β-D-glucosylbarlerin*	649985	516263	569104	2.14842e+06	3.06066e+06	2.34118e+06	10563.9	10563.9	10563.9	10563.9	10563.9	10563.9	97076.6	94609.5	52819.6
Goreishic Acid I	TR10	Goreishic Acid I	838086	1.24592e+06	849081	1.29992e+06	1.03484e+06	1.39956e+06	6271.33	6271.33	6271.33	227813	170395	213988	113386	31356.7	44038.5
2,19-Dihydroxy-3-oxours-12-en-28-oic acid	TR11	2,19-Dihydroxy-3-oxours-12-en-28-oic acid	929268	2.03874e+06	817574	6.3761e+06	5.66564e+06	5.00847e+06	21468.6	32204.2	32859.5	314856	331719	332605	134404	41254.2	52093.8
2,3-Dihydroxy-12-ursen-28-oic acid*	TR12	2,3-Dihydroxy-12-ursen-28-oic acid*	1.70448e+06	3.29633e+06	1.66372e+06	2.16057e+07	1.14661e+07	2.70619e+07	172148	104131	146245	2.86667e+06	2.63632e+06	2.31336e+06	416557	299247	6.11037e+06
6'-O-α-D-galactosylbarlerin*	TR13	6'-O-α-D-galactosylbarlerin*	704973	681271	571357	2.32111e+06	2.46849e+06	2.5314e+06	17409.6	17409.6	17409.6	17409.6	17409.6	17409.6	89555.6	87047.9	91157.5
Jujubogenin*	TR14	Jujubogenin*	1.83796e+06	3.78287e+06	2.0275e+06	2.30131e+07	1.18045e+07	3.0314e+07	196980	163554	135263	3.25149e+06	3.40102e+06	2.83413e+06	502083	359146	367405
2,3,19-Trihydroxyolean-12-en-23,28-dioic acid	TR15	TR4	175832	128407	203628	219059	57527.9	129902	1155.38	1155.38	1155.38	6838.57	8476.4	5776.91	1155.38	1155.38	1155.38
Pomolic acid*	TR16	Pomolic acid*	1.51475e+06	3.19766e+06	1.88134e+06	2.21535e+07	1.10895e+07	2.45458e+07	180901	166831	145742	3.17684e+06	2.51181e+06	2.5306e+06	549426	406338	358497
Tormentic acid*	TR17	Tormentic acid*	550612	549604	388429	826524	843599	1.35999e+06	8631.42	8631.42	8631.42	200137	208320	130583	75508.2	43157.1	45804.2
Cordianal C*	TR18	Cordianal C*	5.55942e+06	9.02068e+06	5.62834e+06	2.25174e+07	1.31315e+07	2.0999e+07	172811	171372	143097	2.68176e+06	3.11763e+06	2.72525e+06	6.68368e+06	6.31416e+06	6.93967e+06
2,4(18),13-Clerodatriene-15,16-diol	TR19	2,4(18),13-Clerodatriene-15,16-diol	24158.8	29856.6	29828.5	344418	337818	279182	2799.63	2799.63	2799.63	23432.8	37198.6	13998.1	46955.5	39120.2	38193.4
30-Hydroxyfraxinellone	TR20	30-Hydroxyfraxinellone	721589	651569	902109	712822	585157	634756	5670.72	5670.72	5670.72	70471.6	102634	28353.6	261288	257890	403017
Euscaphic acid*	TR21	Euscaphic acid*	571056	562749	399166	805592	866359	1.39662e+06	9225.46	9225.46	9225.46	222679	214444	136027	80034.7	46127.3	56052.9
Alphitolic acid*	TR22	Alphitolic acid*	5.27357e+06	8.09812e+06	5.49954e+06	2.02035e+07	1.33825e+07	2.02458e+07	123668	211022	153716	2.74455e+06	3.14503e+06	2.0331e+06	5.81431e+06	5.9233e+06	5.82865e+06
Crataegolic acid*	TR23	Crataegolic acid*	5.86333e+06	9.1152e+06	6.14813e+06	2.38158e+07	1.52303e+07	2.21741e+07	169045	210518	197198	3.07975e+06	3.49305e+06	2.83175e+06	7.35753e+06	5.96028e+06	7.62121e+06
Corosolic acid*	TR24	Corosolic acid*	5.89829e+06	8.41527e+06	6.00206e+06	2.17106e+07	1.44564e+07	2.14364e+07	169821	248854	157171	3.03091e+06	3.48198e+06	2.77196e+06	5.93596e+06	6.04341e+06	6.36223e+06
Gypensapogenin F*	TR25	Gypensapogenin F*	5.99015e+06	9.93633e+06	6.29536e+06	2.47076e+07	1.54446e+07	2.15166e+07	216660	251105	180394	3.11834e+06	3.55929e+06	2.91963e+06	7.11172e+06	7.20165e+06	6.7849e+06
2-Hydroxyursolic acid	TR26	2-Hydroxyursolic acid	5.41217e+06	8.95989e+06	5.20131e+06	2.1614e+07	1.35408e+07	1.99005e+07	210082	236788	163170	2.73467e+06	3.35403e+06	2.63168e+06	5.94179e+06	6.54812e+06	6.81772e+06
2,3,23-Trihydroxy-11-Oxo-12-Oleanen-28-Oic Acid	TR27	TR5	32674.4	31658.9	25071.3	186682	189642	453135	3471.01	3471.01	3471.01	70127.6	96108.7	17355	3471.01	3471.01	3471.01
Dehydroisoactinidic Acid	TR28	Dehydroisoactinidic Acid	506832	631666	311051	136236	101319	112898	1642.94	1642.94	1642.94	1642.94	1642.94	1642.94	23131.2	13545.7	8214.69
3,6,23-Trihydroxy-12-Oleanen-28-Oic Acid	TR29	3,6,23-Trihydroxy-12-Oleanen-28-Oic Acid	56276.4	92644.1	37439.1	42133	58073.1	54483.1	742.226	742.226	742.226	9095.42	12232.3	3711.13	742.226	742.226	742.226
8,10,13(15),18-Lobatetraene-16,17-diol	TR30	8,10,13(15),18-Lobatetraene-16,17-diol	28577.7	47934.3	47060.4	387247	412148	373173	5715.53	5715.53	5715.53	34787.6	30179.9	32331.5	29404.4	40685.4	59900.9
(1S,6R,7R,8aR)-6,7-dihydroxy-1,8a-dimethyl-1,6,7,8-tetrahydronaphthalen-2-one	TR31	TR6	5.5951e+06	9.31353e+06	6.01446e+06	1.69441e+07	1.44815e+07	8.77515e+06	218554	95195.5	285472	700434	671584	372264	5.06766e+06	5.32025e+06	2.9046e+06
9-Hydroxy-8(14),15-Isopimaradien-1-one*	TR32	9-Hydroxy-8(14),15-Isopimaradien-1-one*	19736.7	25177.2	17958.6	233267	263674	201958	3591.72	3591.72	3591.72	3591.72	3591.72	3591.72	3591.72	3591.72	3591.72
Dihydrocatalpol	TR33	Dihydrocatalpol	1.2404e+06	1.19837e+06	1.32576e+06	394580	424122	391824	7335.41	7335.41	7335.41	7335.41	7335.41	7335.41	67499.9	37172.7	36677
14-(3-hydroxyprop-1-en-2-yl)-3,7,11-trimethylcyclotetradeca-2,6,10-trien-1-ol	TR34	TR7	18284.5	27998.9	20398	165930	130010	131045	2772.28	2772.28	2772.28	17412.7	17505.6	13861.4	2772.28	2772.28	2772.28
Trachinol*	TR35	Trachinol*	40808.2	73270.8	66783.3	112101	97011.7	72008.4	1859.28	1859.28	1859.28	31899.2	30734	9296.41	135541	213886	148349
ent-16α,17,19-Trihydroxykaurane	TR36	ent-16α,17,19-Trihydroxykaurane	25372.3	14620.9	9560.06	80548.3	103554	98687	1912.01	1912.01	1912.01	1912.01	1912.01	1912.01	1912.01	1912.01	1912.01
4-[5-(3-Hydroxypropyl)-7-methoxy-3-methyl-2,3-dihydro-1-benzofuran-2-yl]-2-methoxyphenol	TR37	TR8	154830	95843.5	178654	228989	268247	255049	5329.37	5329.37	5329.37	90656.6	118787	113125	26646.8	57228.6	66707.5
Hastatoside*	TR38	Hastatoside*	1.29998e+06	1.2261e+06	1.46366e+06	1.71683e+06	1.74091e+06	1.69619e+06	37188.4	37188.4	37188.4	37188.4	37188.4	37188.4	260166	249693	185942
2,3,19,23-Tetrahydroxyurs-12-en-28-oic acid*	TR39	TR9	2.57712e+06	2.37214e+06	2.33221e+06	1.15428e+06	910727	1.1862e+06	24035.7	24035.7	24035.7	345105	285808	379205	397029	120178	231323
Elaeocarpucin G	TR40	Elaeocarpucin G	772526	927509	779434	544843	379739	506778	10981.3	10981.3	10981.3	194991	114795	119383	220164	54906.3	86675.4
2α,3α,20β,24-tetrahydroxyurs-13(18)-en-28-oic acid*	TR41	TR10	2.63824e+06	2.34635e+06	2.38404e+06	1.17751e+06	920233	1.16436e+06	25046	25046	25046	361540	312282	345005	392662	125230	230602
2-[(1R,2S,3S)-3-hydroxy-2-[(Z)-pent-2-enyl]cyclopentyl]acetaldehyde*	TR42	TR11	263470	198810	425593	911313	830564	778057	19759.8	19759.8	19759.8	209348	189953	220830	303818	451978	98799.1
Cupressic acid	TR43	Cupressic acid	5201.43	5201.43	5201.43	223900	185281	230150	5201.43	5201.43	5201.43	5201.43	5201.43	5201.43	5201.43	5201.43	5201.43
4-[(4S)-4-[(2R,3R,4S,5S,6R)-6-[[(2S,3S,4S)-3,4-dihydroxy-4-(hydroxymethyl)oxolan-2-yl]oxymethyl]-3,4,5-trihydroxyoxan-2-yl]oxy-2,6,6-trimethylcyclohexen-1-yl]butan-2-one	TR44	TR12	195445	455451	321855	1.08274e+06	1.15518e+06	2.47038e+06	39089.1	39089.1	39089.1	39089.1	39089.1	39089.1	239111	209352	205913
Dehydroxy-Iridotectoral A	TR45	Dehydroxy-Iridotectoral A	160625	173251	100049	139385	110294	155246	3525	3525	3525	17625	42305.8	32225.2	3525	3525	3525
1α,2α,3α,20β-tetrahydroxyurs -13(18)-en-28-oic acid*	TR46	TR13	648313	813106	570250	234150	96780.1	101064	3863.65	3863.65	3863.65	145584	128272	148283	34351.2	20601	19318.2
Gardenoside-Arabinoside	TR47	Gardenoside-Arabinoside	84014	80852.1	106663	86783.9	88303.2	86411.7	2376.65	2376.65	2376.65	11883.3	15536.7	15467	133699	101202	117183
10-acetylmonomelittoside*	TR48	10-acetylmonomelittoside*	1.31727e+06	1.24906e+06	1.57134e+06	1.61948e+06	1.71265e+06	1.6413e+06	47943.1	47943.1	47943.1	47943.1	47943.1	47943.1	317599	270610	239716
3β,6β,19α,24-Tetrahydroxyurs-12-en-28-oic acid*	TR49	TR14	731834	915693	677512	276679	117012	113280	4952.4	4952.4	4952.4	158043	147610	175338	45537.6	24762	25810.5
(+/-)-6-Hydroxy-3-oxo-alpha-ionol	TR50	(+/-)-6-Hydroxy-3-oxo-alpha-ionol	559406	647254	695125	1.11733e+06	1.12055e+06	980209	31802.6	31802.6	31802.6	31802.6	31802.6	31802.6	31802.6	31802.6	31802.6
2,3,23-Trihydroxyurs-12,19(29)-dien-28-oic acid	TR51	TR15	2.11439e+06	1.96136e+06	3.23335e+06	1.19934e+06	1.14836e+06	1.24356e+06	35205.3	25004.4	46664.1	387610	281846	353034	598033	185319	271466
Kolavenic Acid	TR52	Kolavenic Acid	4706.92	4706.92	4706.92	178280	154284	136794	4706.92	4706.92	4706.92	4706.92	4706.92	4706.92	31796.5	28824	23534.6
Zizyberanal acid	TR53	Zizyberanal acid	46285.2	46285.2	46285.2	1.44734e+06	1.58367e+06	1.38083e+06	46285.2	46285.2	46285.2	46285.2	46285.2	46285.2	46285.2	46285.2	46285.2
Elaeocarpucin C	TR54	Elaeocarpucin C	666628	684938	814767	557764	381325	470855	15967.9	15967.9	15967.9	155671	122574	157926	237690	79839.6	122647
2,3-Dihydroxy-12,19-Ursadiene-23,28-Dioic Acid*	TR55	TR16	23450.7	23450.7	23450.7	838334	235751	983851	23450.7	23450.7	23450.7	23450.7	23450.7	23450.7	23450.7	23450.7	23450.7
2,3,19-Trihydroxy-24-oxo-olean-12-en-28-oic acid	TR56	TR17	467005	422457	475867	120627	56933	113227	3398.64	3398.64	3398.64	3398.64	3398.64	3398.64	23981.4	23076.3	16993.2
Isoceanothic acid	TR57	Isoceanothic acid	1653.02	1653.02	1653.02	45340.7	42831	51486.9	1653.02	1653.02	1653.02	1653.02	1653.02	1653.02	1653.02	1653.02	1653.02
1,1'-(6-hydroxy-2,3-dihydro-1H-indene-2,5-diyl)bis(ethan-1-one)	TR58	TR18	9.08798e+06	8.79128e+06	1.07908e+07	9.80314e+06	1.03325e+07	1.17738e+07	379297	379297	379297	2.07744e+06	2.02154e+06	1.89649e+06	2.72922e+06	3.15565e+06	3.32797e+06
Tomentosolic acid	TR59	Tomentosolic acid	49000.3	91850.7	31650.1	162743	132442	183479	5807.85	5807.85	5807.85	30979.8	40212.2	29039.3	66084.4	97715.7	60667.1
Asperdiol	TR60	Asperdiol	11527.2	11527.2	11527.2	294587	345673	289987	11527.2	11527.2	11527.2	11527.2	11527.2	11527.2	11527.2	11527.2	11527.2
(5E)-5-[(7R)-7-hydroxyoctylidene]furan-2-one	TR61	TR19	14771.8	14771.8	14771.8	383270	415267	297190	14771.8	14771.8	14771.8	124870	145449	141015	14771.8	14771.8	14771.8
8-O-Acetylharpagide	TR62	8-O-Acetylharpagide	43017.6	46915.3	39359.8	82492.9	61197.3	85509.8	3158.79	3158.79	3158.79	19885	15793.9	18873.1	30001.5	33064.2	22937.9
7-Ethenyl-1-(Hydroxymethyl)-1,4a,7-Trimethyl-1,2,3,4,4a,4b,5,6,7,8,10,10a-Dodecahydrophenanthren-2-one*	TR63	TR20	9030.71	9030.71	9030.71	231319	236728	178437	9030.71	9030.71	9030.71	9030.71	9030.71	9030.71	9030.71	9030.71	9030.71
14-Hydroxy-retro-retinol	TR64	14-Hydroxy-retro-retinol	55046.1	39206.5	47099.5	114094	149952	154991	5856.92	5856.92	5856.92	5856.92	5856.92	5856.92	5856.92	5856.92	5856.92
24-Norursa-3,12-dien-11-one	TR65	24-Norursa-3,12-dien-11-one	101426	122537	76218.3	295510	187286	274355	10657.3	10657.3	10657.3	56876.2	53286.6	57368.8	106304	125105	115539
(+)-(3S,6R,7R,10S)-Tremulene-6,10,12-Triol	TR66	(+)-(3S,6R,7R,10S)-Tremulene-6,10,12-Triol	253907	251076	292561	5.38829e+06	5.90967e+06	5.38184e+06	265378	218758	229506	753710	627590	646782	183132	206601	136860
3,19-Dihydroxy-12,20(30)-Ursadiene-24,28-Dioic Acid*	TR67	TR21	24608.7	24608.7	24608.7	715521	242124	758270	24608.7	24608.7	24608.7	24608.7	24608.7	24608.7	24608.7	24608.7	24608.7
2,3-Dehydro-4-oxo-beta-ionol	TR68	2,3-Dehydro-4-oxo-beta-ionol	38317.1	41375	52329	1.2202e+06	1.26253e+06	1.19737e+06	38837.9	57285.2	65618.5	592576	701577	637068	40433.4	36735.8	30717.8
Calliterpenone	TR69	Calliterpenone	29618.7	29618.7	29618.7	716472	773287	526538	29618.7	29618.7	29618.7	29618.7	29618.7	29618.7	29618.7	29618.7	29618.7
Hinokiol	TR70	Hinokiol	43051.1	21900.5	33013.3	123422	93591.9	80674.4	4380.11	4380.11	4380.11	4380.11	4380.11	4380.11	4380.11	4380.11	4380.11
(-)-Ent-Trans-Communic Acid	TR71	(-)-Ent-Trans-Communic Acid	45884.5	19856.2	40742.2	123722	67913	63694.9	3971.24	3971.24	3971.24	3971.24	3971.24	3971.24	3971.24	3971.24	3971.24
Paeoniflorin	TR72	Paeoniflorin	523478	746001	541123	238116	275651	227959	11668.2	11668.2	11668.2	11668.2	11668.2	11668.2	58340.8	90642.1	103164
6''-O-α-D-Galactosylharpagide	TR73	6''-O-α-D-Galactosylharpagide	52918	37997	61699.6	116114	172744	104189	6620.21	6620.21	6620.21	6620.21	6620.21	6620.21	79376.4	74957.2	140384
Glucosyl 7-methyl-3-methyleneoctane-1,2,6,7-tetraol	TR74	TR22	675797	730958	835168	534430	531912	547266	27567.9	27567.9	27567.9	27567.9	27567.9	27567.9	144199	146197	137839
8(14),15-Isopimaradiene-2,3,18-Triol	TR75	8(14),15-Isopimaradiene-2,3,18-Triol	43029.8	52557.6	37460.4	71892.7	64772.1	82293.9	3799.29	3799.29	3799.29	3799.29	3799.29	3799.29	3799.29	3799.29	3799.29
6-methyl-7-(3-oxobutyl)cyclohept-2-en-1-one	TR76	TR23	117402	117402	117402	2.21063e+06	2.27935e+06	2.2746e+06	117402	117402	117402	753368	705424	748268	117402	117402	117402
Viscidic Acid A	TR77	Viscidic Acid A	6783.47	6783.47	6783.47	157146	120552	104033	6783.47	6783.47	6783.47	6783.47	6783.47	6783.47	6783.47	6783.47	6783.47
Picfeltarraegenin III	TR78	Picfeltarraegenin III	216622	276088	317699	282486	141903	290225	13207.9	13207.9	13207.9	13207.9	13207.9	13207.9	13207.9	13207.9	13207.9
Lupa-1,20(29)-dien-3-one (Glochidone)	TR79	Lupa-1,20(29)-dien-3-one (Glochidone)	473824	520379	479367	255700	212959	216907	12674.2	12674.2	12674.2	71395.7	76984	99019.7	135483	63371.1	89557.2
Dihydrophaseic acid-O-β-D-glucoside	TR80	Dihydrophaseic acid-O-β-D-glucoside	663673	967785	735104	746628	640468	678400	33920.8	51997.9	30771.6	69114.4	79979.1	92969.6	298155	386222	315204
(1R,6R,7R,8Ar)-6,7-Dihydroxy-1,8A-Dimethyl-1,6,7,8-Tetrahydronaphthalen-2-one*	TR81	TR24	1.92619e+06	2.87995e+06	2.19844e+06	1.37191e+06	1.21256e+06	1.1563e+06	71726.1	71726.1	71726.1	358631	410123	508918	626185	642291	405143
Quinovic acid	TR82	Quinovic acid	101551	61463.3	62105	84910.8	98485.9	128089	5980.83	5980.83	5980.83	5980.83	5980.83	5980.83	29904.1	36894.2	72423.3
Cadambagenic acid	TR83	Cadambagenic acid	1540.06	1540.06	1540.06	23223	23993.7	25671.6	1540.06	1540.06	1540.06	1540.06	1540.06	1540.06	1540.06	1540.06	1540.06
Pinfaensic acid	TR84	Pinfaensic acid	23626.4	32438	27130.8	37259.2	22743.8	30838.8	1931.23	1931.23	1931.23	1931.23	1931.23	1931.23	1931.23	1931.23	1931.23
2,3,19-Trihydroxyurs-12-en-23,28-dioic acid	TR85	TR25	14046.9	19086.2	20876.7	29578.1	11500.4	17739.2	1274.52	1274.52	1274.52	1274.52	1274.52	1274.52	1274.52	1274.52	1274.52
2,3,19-Trihydroxyurs-12-en-23-formyl-28-oic Acid	TR86	TR26	27313.5	35564.5	29093	42124.4	25614.1	31049	2158.09	2158.09	2158.09	2158.09	2158.09	2158.09	2158.09	2158.09	2158.09
Helicascolide B	TR87	Helicascolide B	219847	261224	328197	2.48553e+06	2.71431e+06	2.70003e+06	198837	158154	164636	780766	809472	822317	105187	66026.3	75381.6
Uncargenin B	TR88	Uncargenin B	716826	707406	490922	502820	409402	516175	32513.3	32513.3	32513.3	32513.3	32513.3	32513.3	32513.3	32513.3	32513.3
4-[7-hydroxy-2,5,5,8a-tetramethyl-1,4,4a,5,6,7,8,8a-octahydronaphthalen-1-yl]butan-2-one	TR89	TR27	25422.8	25422.8	25422.8	334493	417368	358162	25422.8	25422.8	25422.8	221206	211389	205600	25422.8	25422.8	25422.8
3-Oxo-Alpha-Ionol 3'-(6''-Malonyl)Glucoside	TR90	TR28	31528.4	45042.7	51173.1	56693.1	104999	110971	6305.68	6305.68	6305.68	6305.68	6305.68	6305.68	122190	191212	99270.9
3,19-Epoxy-3,22-dihydroxydammara-20,24-dien-26-oic acid δ-lactone (Semialactone)	TR91	TR29	4494.36	4494.36	4494.36	65906	69536	57971.7	4494.36	4494.36	4494.36	4494.36	4494.36	4494.36	40302.8	39589.2	38928.6
Ebuloside	TR92	Ebuloside	447804	399412	512302	407501	419512	382349	35398.2	31701.8	17554.4	38711.6	41411.7	40094	176299	117105	150784
ent-3β,16α,17,19-Tetrahydroxykaurane	TR93	ent-3β,16α,17,19-Tetrahydroxykaurane	1357.05	1357.05	1357.05	17607	21104.6	18199.8	1357.05	1357.05	1357.05	12209.5	13249.9	17271.3	1357.05	1357.05	1357.05
Methyl 3,7-dihydroxy-15-cycloneranate	TR94	Methyl 3,7-dihydroxy-15-cycloneranate	20470.4	30601.8	24551.5	620564	749644	682770	57736.3	48694.5	44212.9	222239	219485	176759	4094.08	4094.08	4094.08
10-hydroxymajoroside	TR95	10-hydroxymajoroside	446529	589740	650940	477224	528889	626619	40837.7	40837.7	40837.7	40837.7	40837.7	40837.7	333153	280954	313581
Rhamnosylfucose	TR96	Rhamnosylfucose	48950.8	52608.4	83560.9	110819	101159	96363.8	10072.8	8263.72	5397.63	11857.3	10178.8	6501.16	1079.53	1079.53	1079.53
Javanicolide C	TR97	Javanicolide C	3.39343e+06	7.97287e+06	4.9052e+06	1.48443e+07	1.38405e+07	1.29682e+07	1.14677e+06	987252	1.14499e+06	3.29214e+06	2.52998e+06	3.12331e+06	4.94476e+06	6.58947e+06	5.29191e+06
methyl (1S,4S,5R,6S,7S,8R,11S,12R,14S,15R)-12-acetyloxy-4,7-dihydroxy-6-[(1S,2S,6S,8S,9R,11S)-2-hydroxy-11-methyl-5,7,10-trioxatetracyclo[6.3.1.02,6.09,11]dodec-3-en-9-yl]-6-methyl-14-(3-methylbutanoyloxy)-3,9-dioxatetracyclo[6.6.1.01,5.011,15]pentadecane-11-carboxylate	TR98	TR30	45196.8	71086.1	61559.3	234282	250512	113275	9467.97	5585	32794.8	1117	1117	1117	76944.2	49489.6	106051
Scandoside	TR99	Scandoside	456596	443468	532420	618934	585061	577488	40444.1	48085.2	55489.4	26962.7	40335.8	58756.6	367179	401944	361744
Soyasapogenol E*	TR100	Soyasapogenol E*	51085.8	125265	59502.1	394815	246124	486150	29295.8	26293.6	36250.1	298282	311684	304189	69628.2	57046.4	62986.1
3β,6β-Dihydroxy-urs-12,19(29)-dien-28-oic acid	TR101	TR31	92851.8	152009	66247.9	58862.8	79019.2	57313.1	5362.96	5362.96	5362.96	5362.96	5362.96	5362.96	5362.96	5362.96	5362.96
6,9-Dihydroxy-7-megastigmen-3-one	TR102	6,9-Dihydroxy-7-megastigmen-3-one	146822	407343	229513	298212	257538	202998	21077.2	21077.2	21077.2	175436	223864	324140	106099	146661	105386
3-Epiursolic acid*	TR103	3-Epiursolic acid*	11119.3	18552.2	10457.4	19812.7	21461.6	31884	2091.48	2091.48	2091.48	51130.2	56008.6	61801.4	2091.48	2091.48	2091.48
Camaldulenic acid	TR104	Camaldulenic acid	180764	446351	232427	427500	406408	382959	36152.8	36152.8	36152.8	199072	196035	211866	1.12749e+06	1.08922e+06	876640
Oleuropeinic acid	TR105	Oleuropeinic acid	5518.31	5518.31	5518.31	70703.1	69055.2	42396.6	5518.31	5518.31	5518.31	5518.31	5518.31	5518.31	31205.5	65269.2	54989.8
Ursolic acid*	TR106	Ursolic acid*	43378.3	112160	53171.6	317906	200599	366395	24239.1	28092.5	30465.4	267861	269837	299990	63503.6	48428.8	62245.5
Rubiarbonone E*	TR107	Rubiarbonone E*	184698	473870	224336	445830	411373	326069	36939.6	36939.6	36939.6	223631	198878	226038	1.09862e+06	1.15213e+06	950575
Isomangiferolic acid*	TR108	Isomangiferolic acid*	53791.1	103823	80737.1	355776	251881	418265	37233.2	32424.7	27087.9	270857	304437	301826	64556.4	53632.2	62133.2
Abscisic acid glucose ester	TR109	Abscisic acid glucose ester	124493	160782	97931.4	153876	239735	228234	19586.3	19586.3	19586.3	19586.3	19586.3	19586.3	99816.8	140355	110854
3,23-Dihydroxy-24-oxo-olean-12-en-28-oic acid-28-O-glucoside	TR110	TR32	28420	33979.3	48783	352809	301977	406247	25867.4	41057.6	33994.6	57715.7	124112	98919.7	18896.5	66841	16224.2
Isocupressic acid	TR111	Isocupressic acid	3211.28	3211.28	3211.28	25661.7	38509.3	36969.3	3211.28	3211.28	3211.28	3211.28	3211.28	3211.28	3211.28	3211.28	3211.28
Oleanolic acid*	TR112	Oleanolic acid*	50635.8	126871	64411.3	349294	264123	408299	37903.1	33334.5	28000.8	273095	273538	305478	71091.2	60862.4	57602.1
1,2,3-Trihydroxy-12-Ursen-28-Oic Acid	TR113	1,2,3-Trihydroxy-12-Ursen-28-Oic Acid	31873.2	52838.6	37745.1	46507.9	45406.5	60146.1	4927.21	4927.21	4927.21	4927.21	4927.21	4927.21	4927.21	4927.21	4927.21
(6R,9R)-3-Oxo-α-ionol-β-D-malonyl-glucoside	TR114	TR33	135447	125876	175311	236252	265073	367151	23667.7	36497.6	25036.2	4733.54	4733.54	4733.54	246395	187148	220564
Shizukafuranol	TR115	Shizukafuranol	293093	319793	250173	99932.9	40656.1	106213	8131.22	8131.22	8131.22	8131.22	8131.22	8131.22	8131.22	8131.22	8131.22
3'-O-Caffeoyl sweroside	TR116	3'-O-Caffeoyl sweroside	19222.5	15666.5	16343.7	167825	183362	166836	13307.9	19923.6	18627.3	277754	314617	267855	2661.58	2661.58	2661.58
2,3,23-Trihydroxyolean-12-ene-28,29-dioic acid 29-methyl ester (Phytolaccagenin)	TR117	TR34	6.91207e+06	9.24717e+06	5.42837e+06	4.19975e+06	1.39853e+06	2.7827e+06	279706	279706	279706	279706	279706	279706	279706	279706	279706
8-O-Acetylmussaenoside	TR118	8-O-Acetylmussaenoside	1.43738e+06	1.69125e+06	1.51117e+06	2.02781e+06	2.15162e+06	2.15199e+06	238933	159880	235295	215385	210585	212146	413105	466509	489976
Rubianol-g*	TR119	Rubianol-g*	232876	533948	254407	484859	429481	287394	40683.4	40683.4	40683.4	238309	203417	217222	1.05809e+06	1.16821e+06	1.03192e+06
Betulinic acid*	TR120	Betulinic acid*	49775.4	117670	59247.6	338727	280916	447320	35588.3	41900.7	31875.5	308605	337108	305735	65744.9	57350.7	67784.8
Morolic acid*	TR121	Morolic acid*	42262.1	103992	46732.3	233704	189508	323136	24925.3	25659.1	27520	185694	200189	225777	55370.9	44156.1	44853.9
Mangiferolic acid*	TR122	Mangiferolic acid*	27013.7	66981.7	33176.3	159458	131600	222722	14228.6	19695.5	22006.2	147034	156388	183409	41188.3	26765.6	30687.3
Gypsogenin	TR123	Gypsogenin	34358.3	46650	69775.1	38604.5	30076.6	40931	3998.37	3998.37	3998.37	38179.8	24200.2	52554.4	67365.4	40468.7	36845.5
ent-2alpha-Hydroxyisokaurene*	TR124	ent-2alpha-Hydroxyisokaurene*	38072.8	61112.4	99450.3	51160.6	69799.7	76971.9	7288.14	7288.14	7288.14	7288.14	7288.14	7288.14	97830.6	95280	105017
3-Hydroxy-3,7,11-trimethyldodeca-1,6E,10-trien-9-yl isobutyrate*	TR125	TR35	76812.5	96649	91908.2	433838	413936	358019	53564	41131.4	42239.5	142730	107806	106241	47471.3	46658	31505
6a-methyl-10-methylene-5,11-dioxododecahydro-9H-9,11a-methanonaphtho[1',2':1,7]cyclohepta[1,2-b]oxirene-3-carboxylic acid	TR126	TR36	6.50284e+06	7.71499e+06	6.17411e+06	1.51536e+07	1.2726e+07	8.01369e+06	1.80689e+06	984452	1.5637e+06	4.31294e+06	3.8087e+06	3.80785e+06	1.62155e+06	1.23712e+06	953916
3,11-Dihydroxy-23-Oxo-20(29)-Lupen-28-Oic Acid	TR127	TR37	257233	290266	221453	78949.5	58845	78511.2	9139.06	9139.06	9139.06	9139.06	9139.06	9139.06	9139.06	9139.06	9139.06
Micheliolide	TR128	Micheliolide	116450	151249	93825.4	37356.6	24179.7	41235.8	4835.94	4835.94	4835.94	4835.94	4835.94	4835.94	4835.94	4835.94	4835.94
Dendronobilin I*	TR129	Dendronobilin I*	86927	99337.9	83296.6	363807	314803	328587	27273.8	72829.1	43688.4	132868	131568	110125	60931.3	31485.2	49492.6
1β-Hydroxy-2-oxopomolic acid	TR130	1β-Hydroxy-2-oxopomolic acid	405165	517971	325200	120562	67459.6	88597	13491.9	13491.9	13491.9	13491.9	13491.9	13491.9	13491.9	13491.9	13491.9
(1E,4Z)-8-Hydroxy-6-oxogermacra-1(10),4,7(11)-trieno-12,8-lactone	TR131	TR38	43814.6	48169.2	83758.8	29465.6	16830	17544.6	3227.26	3227.26	3227.26	3227.26	3227.26	3227.26	17478.8	37581.5	23921.6
8-O-feruloylharpagide	TR132	8-O-feruloylharpagide	75676.4	55395.2	67309.6	96111.5	169224	60040.7	24622.1	14329.3	10521.8	52856.6	42669.9	22994.3	44107	46829	22317.3
Vomifoliol 9-[Xylosyl-(1→6)-Glucoside]	TR133	Vomifoliol 9-[Xylosyl-(1→6)-Glucoside]	172313	361748	230556	433221	370930	454506	60785.5	73615	58233.9	40755.7	55580.9	22207.7	208350	211629	174079
4-(Hydroxymethyl)-2,4-Dimethyl-3-(3-Methyl-7-Oxoocta-1,3-Dien-1-Yl)Cyclohex-2-En-1-one	TR134	TR39	72836.6	66759.1	81000.4	728917	831969	592402	140243	82123.6	113137	758846	637367	736177	45699	29758	47631.1
ent-3α,16β,17,19-Tetrahydroxykauran-19-ylacetate-17-O-β-D-glucopyranoside	TR135	TR40	5072.63	5072.63	5072.63	25363.1	31062.2	40915	5072.63	5072.63	5072.63	5072.63	5072.63	5072.63	217264	182164	187665
Glucosyl 9-hydroxy-3-methyldec-2-enoic acid	TR136	TR41	558085	648424	701618	506155	544954	464136	80836.8	85382.2	75313.7	30807	33313.6	33864.3	439562	397064	367462
Tinosinenoside H	TR137	Tinosinenoside H	324545	304767	270438	135055	175665	128707	23593.5	23593.5	23593.5	133688	126021	174237	23593.5	23593.5	23593.5
Phaseic acid	TR138	Phaseic acid	23765.5	15063.4	21748.7	44932.5	53381.5	38988	4042.23	8353.18	9940	18757.1	7769.45	10384.1	56381.6	42980.3	40253.1
Nootkatone	TR139	Nootkatone	1.09219e+06	1.79429e+06	1.61224e+06	1.8096e+06	1.3222e+06	1.30253e+06	532440	85082.1	140184	155062	255850	293378	214315	585440	627883
Elegansol A	TR140	Elegansol A	46416.3	51975.2	53077.7	243704	291568	267956	51241.6	45037.8	41959.9	58892.1	82956.2	67921.2	36251.2	38798.8	55696.1
Xylariterpenoid E*	TR141	Xylariterpenoid E*	2.02028e+06	1.21865e+06	1.88577e+06	637274	554298	836036	128377	106890	122007	264402	253581	318165	235944	196212	247114
Cymatherol A	TR142	Cymatherol A	14840.3	14840.3	14840.3	408362	465927	460773	81033.2	74201.3	84910.3	170169	141881	124307	14840.3	14840.3	14840.3
Dehydroxypaederosidic Acid	TR143	Dehydroxypaederosidic Acid	147267	135709	213430	317916	393203	444862	74251.4	66501	81701.1	70975.8	140621	118979	37723.8	53774.1	29689.4
3-Acetoxy-9,13-epoxy-16-hydroxy-labda-15,16-olide	TR144	TR42	5298.21	5624.05	6028.13	38941.4	45004.4	38326.5	8624.39	7357.39	7977.04	14612.4	13663.3	16866	1059.64	1059.64	1059.64
4-[(1S,4aR,5R,8aR)-5-hydroxy-5,8a-dimethyl-2-methylidene-3,4,4a,6,7,8-hexahydro-1H-naphthalen-1-yl]-2-methylidenebutanal	TR145	TR43	1.53714e+06	1.82159e+06	1.29706e+06	1.64214e+06	1.81262e+06	2.04818e+06	470236	370712	255167	1.95271e+06	2.05304e+06	2.03169e+06	1.446e+06	1.18667e+06	1.01359e+06
1'S,4'S-4'-Dihydroabscisic acid-4'-O-β-malonylglucopyranoside	TR146	TR44	28598.4	25279.3	27442.6	50315.4	50165.1	59587.7	9197.53	12954	10760.6	1839.51	1839.51	1839.51	35422.6	27053.9	33472.8
Cupresin B	TR147	Cupresin B	2.23907e+06	2.64457e+06	1.87823e+06	3.85745e+06	3.93271e+06	3.5235e+06	838493	798928	717182	6.17029e+06	6.77742e+06	5.4503e+06	1.79433e+06	1.55074e+06	1.12498e+06
4-(hydroxymethyl)-3-[(1E,3E,7R)-7-hydroxy-3-methylocta-1,3-dienyl]-2,4-dimethylcyclohex-2-en-1-one	TR148	TR45	9159.26	9159.26	9159.26	193189	234154	281759	45796.3	47752.2	55617.2	9159.26	9159.26	9159.26	9159.26	9159.26	9159.26
8,15R-Epoxypimaran-16-ol	TR149	8,15R-Epoxypimaran-16-ol	82120.3	66357.1	33119.8	293293	314606	286040	33091.6	43079.1	114362	80106.6	88161.5	67883.5	96605.8	43339.2	61053.3
4-[2-(3-hydroxy-3-methylbut-1-enyl)-3,6-dimethylphenyl]-2-methylbut-3-en-2-ol	TR150	TR46	119353	80911.8	66701.7	358639	342467	343698	64724.8	70655.9	93339.3	148747	148270	132051	17629.3	44393.9	38888.3
7-Hydroxy-8-(Hydroxymethyl)-4b,8,10a-Trimethyl-2,3,4,4a,5,6,7,8A,9,10-Decahydrophenanthren-1-one	TR151	TR47	79193.9	89171	62748	175726	194445	182444	32931	60147.4	29958.3	83027.6	79169.4	76685.9	56491	29491.5	35962.6
Sarcophyton D	TR152	Sarcophyton D	55265.9	46092.9	64073.6	255908	246316	251982	55323.6	50352.2	62452.5	53754.2	65781.3	61768.7	80542.1	73688.4	81751.8
7-Hydroxy-1-{4-Hydroxy-2,2,6-Trimethyl-7-Oxabicyclo[4.1.0]Heptan-1-Yl}-3-Methylocta-3,5-Dien-2-one	TR153	TR48	9428.89	9428.89	9428.89	258420	276455	305641	47144.5	62350.5	78624.9	79768.9	64474.1	64773	9428.89	9428.89	9428.89
1,2,3,19,23-Pentahydroxyurs-12-en-28-oic acid	TR154	TR49	17525.2	22937.4	17445.3	21878.4	20625.3	19682.9	5955.04	4167.39	4034.71	806.943	806.943	806.943	806.943	806.943	806.943
11-Acetoxycyclofarnesa-4,8,10-Trien-15-al	TR155	TR50	1.45382e+06	1.68387e+06	1.32369e+06	1.58006e+06	1.81083e+06	1.39467e+06	364457	393005	357259	1.50774e+06	1.77035e+06	1.88901e+06	1.40096e+06	1.24438e+06	1.08076e+06
4,10,14-Aromadendranetriol 10,14-Isopropylidene	TR156	TR51	205160	214446	182023	1.07813e+06	1.18801e+06	1.18466e+06	308561	250253	279604	874806	988515	945093	34539.9	35927.5	27874.6
JiangxiBaiyingsu H	TR157	JiangxiBaiyingsu H	14526.9	14526.9	14526.9	386024	344805	394936	111271	94829.4	72634.4	124376	138842	138229	14526.9	14526.9	14526.9
Dextropimaric acid	TR158	Dextropimaric acid	2.17574e+06	2.25458e+06	1.8524e+06	2.69183e+06	2.8633e+06	2.51885e+06	721407	720462	566671	2.45815e+06	2.17359e+06	2.83169e+06	2.11277e+06	1.7983e+06	1.39477e+06
13-(methoxymethyl)-10,11,11-trimethyltetracyclo[8.2.1.01,5.08,12]tridec-6-en-13-ol	TR159	TR52	2.49476e+06	2.91873e+06	2.45429e+06	4.14275e+06	4.39685e+06	4.47704e+06	1.17484e+06	1.1195e+06	1.11855e+06	8.45523e+06	9.74522e+06	8.7888e+06	2.66048e+06	2.05853e+06	1.58854e+06
Acremeremophilane A	TR160	Acremeremophilane A	197844	176548	213634	240395	274643	182007	69031.8	51258.6	67545.9	53791.2	62498.7	73218.1	167973	176009	187540
Cordiaquinol C	TR161	Cordiaquinol C	133144	231492	135243	203339	173721	263079	51234.9	69392.7	62418.1	279876	257090	289343	73413.8	55233.3	78382.9
patrinioside*	TR162	patrinioside*	411376	397509	408466	753964	867143	994217	233782	262656	252342	355056	286908	316278	252482	228952	240730
3-(2-Hydroxyethyl)-1,7,7-Trimethylbicyclo[2.2.1]Heptan-2-one*	TR163	TR53	353956	172757	356764	964244	877899	664869	245055	186889	314346	252251	112262	196650	171082	163953	105430
(3,3,8,11a-tetramethyl-1,5,7,7a,8,9,10,11,11a,11b-decahydronaphtho[1,2-e][1,3]dioxepin-8-yl)methanol	TR164	TR54	15049.3	10784.4	25637	69816.1	100989	77598.8	21827.3	24687.2	32853.1	56477.5	61393.5	57696.7	2156.88	2156.88	2156.88
Flickinflimilin A	TR165	Flickinflimilin A	88781.7	57254.5	97976.6	386650	393299	419129	143700	132852	112674	197494	302514	243897	84912.4	65361.9	55280.7
(6R,9R)-3-Oxo-α-ionol-β-D-glucoside	TR166	(6R,9R)-3-Oxo-α-ionol-β-D-glucoside	10777.5	10777.5	10777.5	110641	53887.5	92680	373202	176295	257037	400005	391581	267398	208585	171601	285694
Ilicifolinoside B	TR167	Ilicifolinoside B	64962.2	47793.5	82183.4	54356.7	91247.4	48205	184834	255239	204287	715564	591986	691006	47376.6	39893.3	30440.9
Cochinolide beta-glucopyranoside	TR168	Cochinolide beta-glucopyranoside	28583.1	21221	18170.5	51426.4	35490.2	36755.6	125301	159950	166686	39500.4	41173.9	27251.1	15408.4	7028.09	21549.7
methyl 9-hydroxy-1-(5-hydroxy-6-methylheptan-2-yl)-4-methylspiro[4.5]dec-7-ene-8-carboxylate	TR169	TR55	1.50186e+06	1.25186e+06	1.47355e+06	886468	1.06964e+06	939191	3.49168e+06	3.76066e+06	3.83955e+06	3.05616e+06	3.99058e+06	3.56188e+06	1.5097e+06	1.8256e+06	1.565e+06
Hydroxygeraniol apiosylglucoside	TR170	Hydroxygeraniol apiosylglucoside	59787.3	41750.2	106131	47730.3	40659.6	59376.1	207898	138225	220380	139117	167869	118441	102315	77243.7	102402
Ent-3β-Acetoxyisopimar-15-8β-ol	TR171	Ent-3β-Acetoxyisopimar-15-8β-ol	62612.4	62853.6	65646.4	117463	141218	130955	404545	548841	630942	235807	210296	242522	76312.2	76603.3	68556.3
{5-methylpentacyclo[11.2.1.01,1?.0?,?.012,1?]hexadecan-5-yl}methanol	TR172	TR56	175369	163375	139114	110305	72081.4	75976.3	345401	371181	342011	302712	334134	320853	150318	182003	159533
6''-O-Caffeoylharpagide	TR173	6''-O-Caffeoylharpagide	35869.4	68947.3	63556.8	68815.4	78534.2	81808.4	485744	292085	334493	643437	612963	595014	91245.6	98085.1	56996.4
2-[(1-hydroxy-2-methylpropan-2-yl)oxy]-6-(hydroxymethyl)oxane-3,4,5-triol	TR174	TR57	6278.76	6278.76	6278.76	196408	148057	179736	905640	847330	980466	147329	145663	124161	31393.8	45337.1	31625.8
Gentiolactone	TR175	Gentiolactone	16581.1	16581.1	16581.1	16581.1	16581.1	16581.1	91002.6	121019	110042	157387	140133	82905.6	260805	356792	181889
Grasshopper ketone	TR176	Grasshopper ketone	54740.8	54740.8	54740.8	54740.8	54740.8	54740.8	474630	316307	362405	602785	812806	543245	54740.8	54740.8	54740.8
Vogeloside	TR177	Vogeloside	27113.3	27113.3	27113.3	27113.3	27113.3	27113.3	277661	135566	208103	775333	1.07503e+06	482924	27113.3	27113.3	27113.3
5'-Hydroxyjasmonic acid lactone	TR178	5'-Hydroxyjasmonic acid lactone	8035.28	8035.28	8035.28	8035.28	8035.28	8035.28	81146.3	47050.1	62298.6	98299.7	113528	104127	8035.28	8035.28	8035.28
Apocynoside I	TR179	Apocynoside I	21407.9	21407.9	21407.9	21407.9	21407.9	21407.9	179543	233341	123509	180962	185467	193212	21407.9	21407.9	21407.9
2-hydroxy-4-methyl-8-methylenedodecahydro-6a,9-methanocyclohepta[a]naphthalen-7(1H)-one	TR180	TR58	85777.9	57219.8	65738.7	9657.3	9657.3	9657.3	90108.8	69408.6	87728.1	9657.3	9657.3	9657.3	9657.3	9657.3	9657.3
Ampelopsisionoside	TR181	Ampelopsisionoside	19997.7	19997.7	19997.7	19997.7	19997.7	19997.7	109970	302719	105006	257768	285739	350445	19997.7	19997.7	19997.7
Abrisapogenol J	TR182	Abrisapogenol J	5929.52	5929.52	5929.52	5929.52	5929.52	5929.52	43087.4	78741.9	61247.5	60073.5	38888	53293.4	5929.52	5929.52	5929.52
Blumenol C	TR183	Blumenol C	174743	174743	174743	174743	174743	174743	1.66125e+06	1.91461e+06	1.85007e+06	2.09875e+06	1.81066e+06	1.92626e+06	174743	174743	174743
12-Hydroxyabietic Acid	TR184	12-Hydroxyabietic Acid	158540	83554.4	150463	13037.9	13037.9	13037.9	75298.2	134085	197807	124242	65189.6	160467	13037.9	13037.9	13037.9
Curcumenol	TR185	Curcumenol	99780	124365	117174	6686.74	6686.74	6686.74	73088.4	68233.4	69499.9	78292.9	35320.8	112645	97025.6	33433.7	80992.6
4-(3-Hydroxybut-1-en-1-yl)-3,5,5-trimethylcyclohex-2-en-1-ol	TR186	TR59	171175	171175	171175	171175	171175	171175	1.86766e+06	1.90668e+06	2.23732e+06	2.07478e+06	1.93019e+06	2.07746e+06	171175	171175	171175
Elaeocarpucin F	TR187	Elaeocarpucin F	1277.79	1277.79	1277.79	1277.79	1277.79	1277.79	6388.97	18553.3	22191.9	46155.2	44513	40511.3	1277.79	1277.79	1277.79
7-Deoxyloganate	TR188	7-Deoxyloganate	37299.9	44270.8	43825.1	6360.29	6360.29	6360.29	123957	77191	56033.3	588731	655063	791397	31801.5	66385.9	32695.4
Chokolic Acid A	TR189	Chokolic Acid A	56375.1	55600.9	140704	11120.2	11120.2	11120.2	113178	201978	153676	103429	97227.3	145269	11120.2	11120.2	11120.2
Oleoside	TR190	Oleoside	15964.6	15964.6	15964.6	15964.6	15964.6	15964.6	195968	395700	194051	237809	308363	284848	120240	152718	79822.9
Blumenol C glucoside; Byzantionoside B	TR191	Blumenol C glucoside; Byzantionoside B	2310.84	2310.84	2310.84	28573.5	11554.2	29153.8	308062	365966	505142	350101	292822	310824	2310.84	2310.84	2310.84
Actinidialactone	TR192	Actinidialactone	48069.3	48069.3	48069.3	48069.3	48069.3	48069.3	1.01853e+06	691810	811629	711838	712190	764309	240347	275814	241703
6-O-Glucosyl-leucolactone	TR193	6-O-Glucosyl-leucolactone	21884.3	21884.3	21884.3	21884.3	21884.3	21884.3	417081	418027	495999	147954	109422	171138	21884.3	21884.3	21884.3
2,3,23-Trihydroxyolean-12,18(19)-dien-28-oic acid-glucoside	TR194	TR60	4024.42	4024.42	4024.42	4024.42	4024.42	4024.42	62406.8	62402.1	163730	4024.42	4024.42	4024.42	4024.42	4024.42	4024.42
Goshonoside F3	TR195	Goshonoside F3	15519.2	15519.2	15519.2	15519.2	15519.2	15519.2	632801	379234	309702	77596	125838	103644	15519.2	15519.2	15519.2
2,3,19,23-Tetrahydroxyurs-12-en-28-oic acid-28-O-glucoside	TR196	TR61	9192.21	9192.21	9192.21	9192.21	9192.21	9192.21	252392	669335	402199	45961.1	56025.5	99473.8	9192.21	9192.21	9192.21
Schizonepetoside A	TR197	Schizonepetoside A	70952.1	163741	171372	12950.1	12950.1	12950.1	1.53127e+06	1.52136e+06	1.54655e+06	2.58034e+06	2.23845e+06	2.39172e+06	82147.4	89678.4	64750.6
Geniposide	TR198	Geniposide	106999	18144.1	235881	3628.81	3628.81	3628.81	887038	1.14546e+06	528437	1.36045e+06	1.5598e+06	1.89066e+06	3628.81	3628.81	3628.81

## Sheet: Statistical analysis Table S3
Table S3. Statistical results of differential terpenoid abundance across ten pairwise comparisons of five kiwifruit varieties. Data include Variable Importance in Projection (VIP) scores, P-values, Fold Change, Log₂-transformed Fold Change (Log₂FC), and regulation type (up/down) for all terpenoid compounds in the comparisons: DY vs GC, DY vs SG, DY vs WL, GC vs SG, GC vs WL, LC vs DY, LC vs GC, L…
	DY_vs_GC					DY_vs_SG					DY_vs_WL					GC_vs_SG					GC_vs_WL					LC_vs_DY					LC_vs_GC					LC_vs_SG					LC_vs_WL					SG_vs_WL
Compounds	VIP	P-value	Fold Change	Log2FC	Type	VIP	P-value	Fold Change	Log2FC	Type	VIP	P-value	Fold Change	Log2FC	Type	VIP	P-value	Fold Change	Log2FC	Type	VIP	P-value	Fold Change	Log2FC	Type	VIP	P-value	Fold Change	Log2FC	Type	VIP	P-value	Fold Change	Log2FC	Type	VIP	P-value	Fold Change	Log2FC	Type	VIP	P-value	Fold Change	Log2FC	Type	VIP	P-value	Fold Change	Log2FC
1-Oxo-Siaresinolic acid*	1.15596	0.00620559	680.904	9.41131	up	1.1684	0.00641156	47.6623	5.57478	up	1.1654	0.00620559	680.904	9.41131	up	1.27578	0.0158705	0.0699985	-3.83653	down	-	-	-	-	-	1.26209	0.00628825	0.0132481	-6.23807	down	1.13004	0.0641123	9.02071	3.17324	up	0.769274	0.129195	0.631436	-0.663291	insig	1.16111	0.0641123	9.02071	3.17324	up	1.14489	0.0158705	14.286	3.83653
4-(1,2,4a-trimethyl-5-methylidene-3,4,6,7,8,8a-hexahydro-2H-naphthalen-1-yl)butan-2-ol	1.08881	0.0121125	1.42581	0.511785	insig	0.921858	0.09982	0.764429	-0.387545	insig	1.15809	0.00203741	10.9189	3.44876	up	1.21849	0.0284716	0.536136	-0.89933	insig	1.15497	0.000603184	7.65802	2.93697	up	1.27009	0.00316257	0.138041	-2.85683	down	1.16366	0.00206456	0.19682	-2.34505	down	1.16247	0.00947846	0.105522	-3.24438	down	1.01448	0.0398724	1.50725	0.591922	insig	1.14113	0.00837259	14.2837	3.8363
3-Oxooleana-11,13(18)-dien-28-oic acid	0.842319	0.213203	1.47971	0.565314	insig	1.10221	0.012053	0.401192	-1.31764	down	1.06396	0.0484281	3.19773	1.67705	up	1.27967	6.87436e-05	0.271129	-1.88295	down	1.04273	0.0296556	2.16105	1.11174	up	0.539866	0.422932	1.23042	0.299149	insig	1.03138	0.0951327	1.82066	0.864464	insig	1.07771	0.0182363	0.493634	-1.01849	down	1.1262	0.0271101	3.93455	1.9762	up	1.12887	0.000109811	7.97058	2.99469
Siegesbeckic acid	1.13378	0.237467	449.906	8.81348	up	1.10775	0.243012	51.7768	5.69423	up	1.14264	0.237467	449.906	8.81348	up	1.24568	0.0565239	0.115084	-3.11925	down	-	-	-	-	-	1.2468	0.237467	0.00222269	-8.81348	down	-	-	-	-	-	1.13479	0.0565239	0.115084	-3.11925	down	-	-	-	-	-	1.11746	0.0565239	8.68934	3.11925
Jacquinelin	0.938901	0.0771068	1.49886	0.583863	insig	1.14835	0.0271977	2.97135	1.57112	up	0.539602	0.375882	0.840717	-0.250307	insig	1.22978	0.0385118	1.98241	0.987256	insig	1.0246	0.0573337	0.560906	-0.83417	insig	1.0121	0.0630352	1.4621	0.548039	insig	1.09996	0.0153949	2.19147	1.1319	up	1.15642	0.0147384	4.3444	2.11916	up	0.676181	0.255226	1.22921	0.297732	insig	1.12777	0.0300253	0.282941	-1.82143
3,12-Dihydroxy-8,11,13-Abietatrien-7-one 12-O-β-D-Glucopyranoside	0.988685	0.03474	0.573742	-0.801527	insig	0.876563	0.0899056	0.699749	-0.51509	insig	0.958272	0.139074	1.52361	0.607496	insig	0.75485	0.235018	1.21962	0.286437	insig	1.13925	0.0258866	2.65557	1.40902	up	0.926626	0.100091	1.401	0.486456	insig	0.729102	0.198761	0.803811	-0.315071	insig	0.0914112	0.878073	0.980348	-0.0286343	insig	1.1648	0.0223909	2.13458	1.09395	up	1.1189	0.0242662	2.17737	1.12259
Camellisin B	1.14824	0.068589	427.006	8.73811	up	1.16342	0.068589	427.006	8.73811	up	1.15758	0.068589	427.006	8.73811	up	-	-	-	-	-	-	-	-	-	-	1.24617	0.0704548	0.0173225	-5.85121	down	1.1411	0.0516016	7.39679	2.8869	up	1.14184	0.0516016	7.39679	2.8869	up	1.17327	0.0516016	7.39679	2.8869	up	-	-	-	-
2α,3α,23-Trihydroxyurs-12,20(30)-dien-28-oic acid*	1.1553	0.0159516	366.362	8.51712	up	1.16499	0.0165482	43.5522	5.44467	up	1.16473	0.0159516	366.362	8.51712	up	1.26664	0.0267655	0.118878	-3.07245	down	-	-	-	-	-	1.26308	0.0164221	0.0200133	-5.6429	down	1.13978	0.0540738	7.33209	2.87423	up	0.338289	0.614328	0.871621	-0.198227	insig	1.17178	0.0540738	7.33209	2.87423	up	1.13663	0.0267655	8.41202	3.07245
Neocurdione	0.386967	0.537665	1.10377	0.142434	insig	0.424289	0.487455	0.842793	-0.24675	insig	0.844297	0.11762	0.758714	-0.398372	insig	0.68488	0.321546	0.763561	-0.389184	insig	0.937395	0.0617907	0.687387	-0.540806	insig	1.14536	0.0280967	0.558664	-0.839947	insig	0.996071	0.0506183	0.616634	-0.697513	insig	1.02684	0.0896095	0.470838	-1.0867	down	1.14041	0.0136533	0.423866	-1.23832	down	0.359355	0.62704	0.900238	-0.151622
7-Hydroxy-costol-malonyl glucoside	1.15613	0.001595	352.414	8.46113	up	1.15742	0.00123866	46.08	5.52607	up	1.16413	0.00176535	9.47205	3.24368	up	1.22246	0.118478	0.130755	-2.93506	down	1.165	0.00197174	0.0268776	-5.21745	down	1.266	0.0012505	0.0575873	-4.1181	down	1.16103	0.0206122	20.2946	4.34302	up	0.988915	0.0291184	2.65362	1.40796	insig	1.09039	0.0118015	0.54547	-0.874427	insig	1.07993	0.00126785	0.205557	-2.28239
16,23:16:24-Diepoxycycloart-7-Ene-3,12,15,25-Tetrol	1.15542	0.00969221	305.035	8.25283	up	1.16161	0.011337	9.35986	3.22649	up	1.15175	0.00993021	35.2514	5.13961	up	1.27848	0.010116	0.0306845	-5.02635	down	1.13141	0.0651366	0.115565	-3.11322	down	1.23897	0.0187283	0.350586	-1.51216	down	1.16548	0.00367264	106.941	6.74067	up	1.14533	0.00212963	3.28144	1.71433	up	1.17365	0.00211929	12.3587	3.62745	up	1.06606	0.00548439	3.76623	1.91312
3-(4-Methylcyclohex-3-En-1-Yl)But-3-Enoic Acid*	1.01022	0.0733251	0.617705	-0.695011	insig	1.10332	0.00880559	1.54236	0.625139	insig	1.16045	0.00301358	8.46176	3.08096	up	1.22948	0.0328594	2.49692	1.32015	up	1.15791	0.0155375	13.6987	3.77597	up	1.18426	0.00568981	0.58925	-0.763047	insig	1.11795	0.0256311	0.363983	-1.45806	down	0.506233	0.411056	0.908836	-0.137908	insig	1.18475	0.0103952	4.9861	2.31791	up	1.14109	0.00251025	5.48625	2.45582
2,5-dimethyl-2,3,3a,7a-tetrahydro-1H-indene-1,3-diol*	1.02934	0.0657952	0.590452	-0.760107	insig	1.10023	0.0140166	1.47106	0.556853	insig	1.16186	0.00344698	7.89464	2.98087	up	1.23284	0.0349099	2.49141	1.31696	up	1.159	0.0159746	13.3705	3.74098	up	1.17486	0.00709369	0.607803	-0.718325	insig	1.1199	0.026044	0.358879	-1.47843	down	0.608892	0.323652	0.894112	-0.161472	insig	1.1877	0.0112288	4.79838	2.26255	up	1.1447	0.0015624	5.36664	2.42402
4,5-dimethyl-2-{1,7,7-trimethylbicyclo[2.2.1]heptan-2-yl}cyclohexan-1-ol	1.09482	0.00762234	1.48456	0.570039	insig	1.12489	0.00444944	0.703957	-0.50644	insig	1.1643	0.00280863	9.93247	3.31215	up	1.26912	6.70193e-05	0.474185	-1.07648	down	1.16331	0.0027602	6.6905	2.74211	up	1.26604	0.00206348	0.128226	-2.96324	down	1.15735	0.00132723	0.190359	-2.39321	down	1.16334	4.96812e-05	0.0902653	-3.46968	down	0.930743	0.121533	1.2736	0.348908	insig	1.14868	0.000316333	14.1095	3.81859
1'S,4'S-4'-Dihydroabscisic acid-4'-O-β-glucopyranoside	1.1558	0.00709568	270.157	8.07765	up	1.14327	0.00632695	29.1373	4.8648	up	1.14355	0.0088667	3.34612	1.74249	up	1.19881	0.1669	0.107853	-3.21286	down	1.16437	0.00834159	0.0123858	-6.33516	down	1.10339	0.0312428	0.645383	-0.631772	insig	1.16507	0.00840629	174.355	7.44588	up	1.12997	0.00667449	18.8047	4.23302	up	1.13732	0.0153608	2.15953	1.11072	up	1.0872	0.00311916	0.11484	-3.1223
10α-Hydroperoxy-guaia-1,11-diene	0.277734	0.627398	1.12058	0.164244	insig	0.563452	0.358383	0.745273	-0.42416	insig	0.727687	0.191562	0.732059	-0.449968	insig	0.776367	0.245402	0.665079	-0.588403	insig	0.84387	0.1026	0.653287	-0.614212	insig	0.846304	0.153197	0.663783	-0.591216	insig	0.619893	0.25333	0.743821	-0.426972	insig	0.93549	0.122537	0.4947	-1.01538	insig	1.04477	0.0358463	0.485929	-1.04118	down	0.105967	0.945376	0.98227	-0.0258086
7-epi-teucrenone	0.970928	0.0285937	1.9122	0.935235	insig	1.1361	0.00695516	0.531877	-0.910835	insig	1.03216	0.0132634	2.06283	1.04462	up	1.2118	0.000930888	0.278149	-1.84607	down	0.13197	0.796793	1.07877	0.10939	insig	0.386161	0.549081	1.12201	0.166087	insig	0.973031	0.0488647	2.14551	1.10132	insig	1.01053	0.025353	0.596772	-0.744747	insig	1.04637	0.0429446	2.31452	1.21071	up	1.10396	0.00078918	3.87839	1.95546
5-hydroxy-4a-methyl-4,4a,5,6,7,8-hexahydronaphthalen-2(3h)-one	1.01536	0.0921409	0.64077	-0.642121	insig	1.01097	0.0426107	1.45413	0.540156	insig	1.15567	5.37911e-06	6.07435	2.60273	up	1.19169	0.0291215	2.26935	1.18228	up	1.15288	0.0162925	9.47977	3.24485	up	1.22689	0.0044081	0.576211	-0.795331	insig	1.12334	0.0281524	0.369219	-1.43745	down	0.627304	0.270148	0.837885	-0.255175	insig	1.17034	0.0046174	3.50011	1.8074	up	1.12031	0.0141204	4.17731	2.06257
2-Carboxy-3-hydroxy-A(1)-norlupan-20(29)-en-28-oic acid (Ceanothic acid)	1.15572	0.00680148	249.304	7.96176	up	1.13467	0.00603409	20.07	4.32697	up	1.1652	0.00680148	249.304	7.96176	up	1.21577	0.097473	0.0805042	-3.63479	down	-	-	-	-	-	1.27151	0.00680148	0.00401117	-7.96176	down	-	-	-	-	-	1.10809	0.097473	0.0805042	-3.63479	down	-	-	-	-	-	1.09122	0.097473	12.4217	3.63479
6'-O-β-D-glucosylbarlerin*	1.15543	0.0120468	238.24	7.89627	up	1.17049	0.0120468	238.24	7.89627	up	1.15606	0.0125704	30.8797	4.94859	up	-	-	-	-	-	1.14343	0.0386138	0.129616	-2.94769	down	1.25329	0.0183097	0.22984	-2.1213	down	1.16522	0.00465564	54.7572	5.77498	up	1.16609	0.00465564	54.7572	5.77498	up	1.17252	0.00267637	7.09739	2.82729	up	1.12706	0.0386138	0.129616	-2.94769
Sweroside	0.878593	0.162918	1.51979	0.603876	insig	0.536531	0.40553	0.84192	-0.248245	insig	1.06311	0.0562964	2.45788	1.29742	up	1.19236	0.0326202	0.553969	-0.852122	insig	1.01222	0.0215481	1.61725	0.69354	insig	1.032	0.124101	0.601655	-0.732991	insig	0.475644	0.434445	0.914393	-0.129114	insig	1.09789	0.0239988	0.506546	-0.981236	insig	0.969061	0.0517803	1.4788	0.564426	insig	1.10428	0.010991	2.91938	1.54566
2,3-Dihydroxyurs-12,18-dien-28-oic acid (Goreishic Acid I)	1.15552	0.00763404	198.487	7.6329	up	1.16009	0.00938734	6.09989	2.60878	up	1.12994	0.0061038	19.7812	4.30606	up	1.27875	0.00756491	0.030732	-5.02412	down	1.0977	0.156338	0.0996602	-3.32684	down	0.793344	0.199951	0.785438	-0.348431	insig	1.16415	0.0185415	155.899	7.28447	up	1.14383	0.0271204	4.79108	2.26035	up	1.15313	0.0179734	15.5369	3.95763	up	0.987276	0.0136833	3.24288	1.69728
4-(1,2,4a-trimethyl-5-methylidene-1,2,3,4,4a,5,8,8a-octahydronaphthalen-1-yl)butan-2-one	1.02229	0.0117866	0.556264	-0.846158	insig	1.01171	0.0246231	0.601346	-0.733734	insig	0.961283	0.0416617	0.649599	-0.622379	insig	0.61429	0.348694	1.08104	0.112424	insig	0.857718	0.117839	1.16779	0.223779	insig	0.8001	0.231581	0.766792	-0.383092	insig	1.15368	0.00842888	0.426539	-1.22925	down	1.1581	0.0032371	0.461107	-1.11683	down	1.18672	0.00431099	0.498107	-1.00547	down	0.636007	0.258187	1.08024	0.111354
2,19-Dihydroxy-3-oxours-12-en-28-oic acid	1.1543	0.00483885	197.039	7.62233	up	1.16987	0.00538229	17.4128	4.12207	up	1.14986	0.00473497	74.8631	6.22618	up	1.27229	8.65974e-06	0.0883723	-3.50026	down	0.861622	0.249453	0.379941	-1.39615	insig	1.19433	0.0013447	0.222025	-2.1712	down	1.14884	0.0870614	43.7476	5.45113	up	1.06318	0.138418	3.86607	1.95087	up	1.14022	0.0923396	16.6215	4.05498	up	1.04689	0.0111798	4.29933	2.10411
2,3-Dihydroxy-12-ursen-28-oic acid*	1.14777	0.0488688	142.32	7.153	up	1.13182	0.0621325	7.69333	2.94361	up	0.975505	0.0444175	8.80929	3.13903	insig	1.27276	0.00376958	0.0540565	-4.20939	down	0.813794	0.381539	0.0618977	-4.01397	insig	1.2159	0.0580342	0.110829	-3.1736	down	1.14348	0.0605398	15.7731	3.9794	up	0.477558	0.554928	0.85264	-0.229991	insig	0.470042	0.980575	0.97632	-0.0345738	insig	0.549767	0.879417	1.14506	0.195417
4-[3-(4,8-Dimethyl-3,7-Nonadienyl)-3-Methyloxiranyl]-2-Butanone	1.10073	0.0097318	0.716811	-0.480335	insig	1.15649	0.00221913	0.417456	-1.2603	down	1.01474	0.0461241	0.82786	-0.272541	insig	1.25901	0.0112972	0.582379	-0.77997	insig	1.11784	0.00246882	1.15492	0.207793	insig	1.22738	0.0118344	1.89795	0.924445	insig	1.0577	0.0594401	1.36048	0.444111	insig	0.95054	0.0481183	0.792312	-0.335859	insig	1.1425	0.0325462	1.57124	0.651904	insig	1.13672	0.00809409	1.98311	0.987763
6'-O-α-D-galactosylbarlerin*	1.15619	0.000660809	140.172	7.13105	up	1.17132	0.000660809	140.172	7.13105	up	1.16556	0.000698955	27.3416	4.77302	up	-	-	-	-	-	1.16519	0.000276964	0.195057	-2.35803	down	1.26521	5.66016e-05	0.267395	-1.90295	down	1.16506	0.00417381	37.4813	5.2281	up	1.16599	0.00417381	37.4813	5.2281	up	1.19555	0.00526671	7.311	2.87007	up	1.14895	0.000276964	0.195057	-2.35803
16,23:16,30-Diepoxydammar-24-ene-3,20-diol (Jujubogenin)*	1.14718	0.0571211	131.367	7.03746	up	1.11971	0.0747379	6.86562	2.77939	up	1.15199	0.0583171	53.0114	5.72823	up	1.27615	0.00292299	0.0522627	-4.25807	down	1.10425	0.0227007	0.403536	-1.30923	down	1.20612	0.0688199	0.117429	-3.09014	down	1.14579	0.0611855	15.4263	3.94732	up	0.579612	0.429106	0.806221	-0.310752	insig	1.15329	0.0736801	6.22507	2.63809	up	1.14122	0.00220138	7.72129	2.94884
2,3,19-Trihydroxyolean-12-en-23,28-dioic acid	1.14001	0.102634	117.274	6.87374	up	1.12625	0.110657	19.2723	4.26845	up	1.14913	0.102634	117.274	6.87374	up	1.27087	0.0173951	0.164335	-2.60528	down	-	-	-	-	-	0.493253	0.561755	1.2494	0.321237	insig	1.16413	0.0166341	146.522	7.19498	up	1.15962	0.0177251	24.0788	4.58969	up	1.19669	0.0166341	146.522	7.19498	up	1.14036	0.0173951	6.08511	2.60528
3,19-Dihydroxyurs-12-en-28-oic acid (Pomolic acid)*	1.14924	0.0440093	117.106	6.87167	up	1.12951	0.0571647	7.03092	2.81371	up	1.15264	0.0451883	43.9706	5.45847	up	1.27717	0.00703191	0.0600389	-4.05796	down	1.11875	0.0376787	0.375476	-1.41321	down	1.21669	0.0522669	0.114101	-3.13162	down	1.14675	0.0576719	13.3619	3.74005	up	0.573102	0.408421	0.802233	-0.317907	insig	1.13949	0.0731755	5.01708	2.32685	up	1.13463	0.0060609	6.25389	2.64475
2,3,19-Trihydroxyurs-12-en-28-oic acid (Tormentic acid)*	1.15347	0.0292221	117.019	6.87059	up	1.13468	0.039367	5.62131	2.49091	up	1.15017	0.0315979	18.4235	4.20348	up	1.27421	0.0201615	0.0480377	-4.37969	down	1.14398	0.0468898	0.157441	-2.66712	down	1.1051	0.0882209	0.491284	-1.02537	down	1.16388	0.011998	57.4894	5.84522	up	1.09422	0.015238	2.76166	1.46554	up	1.17683	0.0122234	9.0512	3.17811	up	1.07179	0.0236347	3.27745	1.71257
4,9-Cadinadien-15-al	0.945807	0.032683	2.7945	1.48259	insig	1.14128	0.012076	3.73849	1.90245	up	0.919166	0.0529188	1.58696	0.666268	insig	0.19536	0.621744	1.3378	0.419865	insig	0.743584	0.221567	0.567888	-0.816321	insig	0.518162	0.42656	1.13902	0.187792	insig	0.98578	0.0184943	3.18299	1.67038	insig	1.14262	0.0143123	4.25821	2.09025	up	1.02516	0.0318233	1.80758	0.85406	insig	1.05096	0.0475123	0.424493	-1.23619
Eperuol*	1.14483	0.000284982	0.655584	-0.609148	insig	1.12261	0.00243986	1.3611	0.444776	insig	1.10375	0.00970893	0.839949	-0.251627	insig	1.27333	7.21815e-05	2.07617	1.05392	up	1.15633	0.000146877	1.28122	0.357521	insig	0.736565	0.230962	1.05368	0.0754427	insig	1.15304	0.000290999	0.690778	-0.533706	insig	1.13264	0.00110789	1.43417	0.520219	insig	1.09377	0.0192188	0.885041	-0.176184	insig	1.13495	0.000849838	0.617109	-0.696403
Cordianal C*	1.1528	0.0233021	116.253	6.86113	up	1.1511	0.031099	6.64519	2.73231	up	1.10396	0.0516138	2.84127	1.50654	up	1.27863	0.00256136	0.0571613	-4.12882	down	1.16456	0.000759883	0.0244403	-5.35459	down	1.16085	0.0387988	0.356738	-1.48706	down	1.16072	0.0288922	41.472	5.37407	up	1.08458	0.0742657	2.37059	1.24525	up	0.0474875	0.944574	1.01359	0.0194732	insig	1.13967	0.000120322	0.427568	-1.22578
3,7-Dimethyl-2,6-Octadienyl 6-O-(beta-D-Xylopyranosyl)-beta-D-glucopyranoside	0.666425	0.244409	1.24898	0.320755	insig	0.136499	0.884047	0.9794	-0.0300297	insig	1.1441	0.0186908	4.74645	2.24685	up	0.917187	0.102025	0.784158	-0.350784	insig	1.13821	0.0137326	3.80025	1.92609	up	1.20479	0.0433135	0.481175	-1.05537	down	1.05889	0.050404	0.60098	-0.734611	insig	1.14272	0.00659162	0.471263	-1.0854	down	1.15719	0.00105749	2.28387	1.19148	up	1.13635	0.00255259	4.84628	2.27688
2,4(18),13-Clerodatriene-15,16-diol	1.15581	0.00423257	114.47	6.83882	up	1.1439	0.00243927	12.8825	3.68735	up	1.16074	0.00484927	7.73658	2.9517	up	1.23699	0.0818351	0.112541	-3.15148	down	1.16406	0.00513763	0.0675862	-3.88713	down	1.26798	0.00470365	0.0872085	-3.51939	down	1.16349	0.0056278	9.98274	3.31944	up	0.359864	0.698348	1.12347	0.167958	insig	1.07747	0.0204967	0.674696	-0.567691	insig	0.815148	0.119052	0.600548	-0.73565
30-Hydroxyfraxinellone	1.15589	0.00336886	113.609	6.82793	up	1.11466	0.000630655	9.59366	3.26208	up	1.07625	0.00608269	2.0958	1.0675	up	1.21742	0.103682	0.0844446	-3.56585	down	1.16208	0.0242093	0.0184475	-5.76043	down	0.734699	0.266239	1.17723	0.235392	insig	1.16492	0.00968737	133.743	7.06332	up	1.11439	0.00754263	11.2939	3.49747	up	1.11994	0.0107069	2.46723	1.30289	up	1.02699	0.0230364	0.218456	-2.19458
Euscaphic acid*	1.15306	0.0326229	110.873	6.79277	up	1.12803	0.0447012	5.35388	2.42058	up	1.1497	0.0356882	16.8404	4.07386	up	1.27339	0.0222966	0.0482882	-4.37219	down	1.14834	0.0361186	0.151889	-2.71891	down	1.08476	0.102095	0.499571	-1.00124	down	1.16382	0.0122123	55.3891	5.79153	up	1.08458	0.0153553	2.67464	1.41935	up	1.17788	0.0129624	8.41298	3.07262	up	1.06934	0.0303872	3.14546	1.65327
Alphitolic acid*	1.15171	0.016048	110.219	6.78423	up	1.14933	0.0197823	6.79463	2.7644	up	1.13045	0.0337772	3.06449	1.61565	up	1.26745	0.0163086	0.0616466	-4.01983	down	1.16111	5.83039e-08	0.0278037	-5.16858	down	1.19458	0.0239802	0.35056	-1.51227	down	1.15832	0.0211078	38.6384	5.27196	up	1.07008	0.0437707	2.38193	1.25213	up	0.223403	0.678674	1.07429	0.103382	insig	1.09524	0.00947295	0.451017	-1.14875
Anmindenol A	0.988647	0.0287111	1.43367	0.519713	insig	0.798848	0.135279	0.847657	-0.238447	insig	1.15197	0.00918721	2.27591	1.18644	up	1.17576	0.0090158	0.59125	-0.75816	insig	1.07333	0.0599527	1.58747	0.666728	insig	0.572944	0.389182	0.936214	-0.09509	insig	0.987895	0.0660904	1.34222	0.424623	insig	1.00452	0.077682	0.793589	-0.333537	insig	1.19544	3.36543e-05	2.13074	1.09135	up	1.13807	0.00917171	2.68494	1.42489
Neocaesalpin E	0.923544	0.0623559	0.82204	-0.282719	insig	1.1625	3.52777e-05	0.412471	-1.27764	down	1.15695	0.00206317	13.8381	3.79058	up	1.26362	0.00020543	0.501765	-0.994917	insig	1.15755	0.00254548	16.8339	4.07329	up	1.21607	0.00324758	0.568833	-0.813922	insig	1.13576	0.00216061	0.467604	-1.09664	down	1.16075	9.04155e-06	0.234627	-2.09156	down	1.18213	0.00454267	7.87158	2.97665	up	1.14462	0.000204699	33.5493	5.06821
Crataegolic acid*	1.15367	0.016523	106.145	6.72989	up	1.1561	0.0219452	6.50963	2.70258	up	1.11618	0.0323043	2.92374	1.54781	up	1.27795	0.00414548	0.0613277	-4.02732	down	1.16355	0.00569391	0.0275448	-5.18208	down	1.19442	0.0244102	0.345093	-1.53494	down	1.16136	0.0222603	36.6299	5.19495	up	1.08884	0.0596433	2.24643	1.16763	up	0.0227457	0.96048	1.00896	0.0128719	insig	1.11604	0.0100139	0.44914	-1.15476
7-Hydroxy-3,7-Dimethyl-2,8-Nonadien-1,4-olide	0.985455	0.070967	0.47198	-1.0832	insig	1.06812	0.0116745	0.502957	-0.991494	insig	1.15068	0.0247514	5.68648	2.50754	up	0.122644	0.760416	1.06563	0.0917089	insig	1.15114	0.0309362	12.0481	3.59074	up	0.420741	0.499851	1.16108	0.215468	insig	0.899682	0.0941002	0.548006	-0.867735	insig	0.973885	0.0263513	0.583973	-0.776026	insig	1.17948	0.0282265	6.60246	2.723	up	1.14491	0.00854541	11.3061	3.49903
2,3-Dihydroxyurs-12-en-28-oic acid (Corosolic acid)*	1.15204	0.0152265	100.032	6.64432	up	1.15583	0.0203754	6.20401	2.6332	up	1.13319	0.031044	3.14058	1.65103	up	1.2726	0.00444132	0.06202	-4.01112	down	1.16141	0.000262034	0.0313956	-4.99329	down	1.20548	0.0246077	0.352682	-1.50356	down	1.15962	0.0151699	35.2796	5.14076	up	1.10297	0.0396266	2.18804	1.12964	up	0.421842	0.508636	1.10763	0.14747	insig	1.12622	0.00067066	0.506218	-0.98217
Gypensapogenin F*	1.15297	0.0173718	95.1444	6.57205	up	1.15594	0.0231834	6.42566	2.68384	up	1.12573	0.0378123	2.92293	1.54741	up	1.27615	0.00366059	0.0675358	-3.8882	down	1.16356	0.000251001	0.030721	-5.02463	down	1.17664	0.0247181	0.360342	-1.47256	down	1.15909	0.0296664	34.2845	5.09949	up	1.07578	0.0769259	2.31543	1.21128	up	0.0905082	0.795983	1.05325	0.0748534	insig	1.13568	0.000180001	0.454884	-1.13643
2-Hydroxyursolic acid	1.1524	0.0178169	90.2485	6.49583	up	1.15324	0.0235727	6.3134	2.65842	up	1.11877	0.0386433	2.85148	1.51171	up	1.27422	0.00650475	0.0699557	-3.83741	down	1.16265	0.00161785	0.0315958	-4.98412	down	1.16871	0.0240787	0.355523	-1.49199	down	1.15736	0.035213	32.0854	5.00384	up	1.04881	0.0926694	2.24456	1.16643	up	0.057908	0.949331	1.01376	0.019722	insig	1.12372	0.000556475	0.451654	-1.14671
13-Nor-desacylcynaropicrin	0.70423	0.252701	1.41677	0.50261	insig	1.06534	0.0456415	0.327828	-1.60899	down	1.09659	0.0566159	3.64915	1.86756	up	1.24657	0.0451902	0.23139	-2.1116	down	1.13026	0.000537492	2.57568	1.36495	up	0.557611	0.423922	1.19223	0.253662	insig	1.10432	0.0240739	1.68912	0.756272	insig	1.0866	0.0657677	0.390846	-1.35533	down	1.17827	0.00572598	4.35063	2.12122	up	1.13374	0.032839	11.1313	3.47655
6α,12-Dihydroxy-3(15),7(14)-Caryophylladien-8-one	0.04915	0.932107	1.0182	0.02602	insig	1.09165	0.00450848	0.363569	-1.4597	down	1.09331	0.0534338	3.65061	1.86814	up	1.27293	0.000168313	0.35707	-1.48572	down	1.14346	0.000451193	3.58536	1.84212	up	0.866851	0.113715	1.46381	0.549729	insig	1.03243	0.0502473	1.49045	0.575749	insig	1.1178	0.00225754	0.532196	-0.909971	insig	1.18015	0.00801553	5.3438	2.41787	up	1.14278	0.000184113	10.0411	3.32784
2,3,23-Trihydroxy-11-Oxo-12-Oleanen-28-Oic Acid	1.14547	0.090662	79.6559	6.31571	up	0.944623	0.127171	4.51796	2.17567	insig	1.15509	0.090662	79.6559	6.31571	up	1.18986	0.130326	0.0567185	-4.14004	down	-	-	-	-	-	1.22449	0.107753	0.107787	-3.21375	down	1.1623	0.00809297	8.58584	3.10196	up	0.49818	0.307706	0.486976	-1.03808	insig	1.19457	0.00809297	8.58584	3.10196	up	1.06775	0.130326	17.6309	4.14004
Dehydroisoactinidic Acid	1.15526	0.00785488	71.1029	6.15184	up	1.1704	0.00785488	71.1029	6.15184	up	1.11881	0.00418326	7.80665	2.9647	up	-	-	-	-	-	1.1221	0.0926515	0.109794	-3.18713	down	1.20826	0.0575444	4.13622	2.04831	up	1.16256	0.0355548	294.097	8.20015	up	1.16355	0.0355548	294.097	8.20015	up	1.17297	0.0372367	32.29	5.01302	up	1.10581	0.0926515	0.109794	-3.18713
(3R,5R,7R,8R,10S,13S,17R)-17-((S)-7,7-dimethyl-2,3,6,7-tetrahydrooxepin-3-yl)-4,4,8,10,13-pentamethyl-2,3,4,5,6,7,8,9,10,11,12,13,16,17-tetradecahydro-1H-cyclopenta[a]phenanthrene-3,7-diyl diacetate	1.11355	0.0314029	1.83413	0.875098	insig	0.958309	0.0819133	0.79299	-0.334625	insig	1.05735	0.00781048	2.24144	1.16443	up	1.27869	0.000194061	0.432352	-1.20972	down	0.64019	0.295614	1.22207	0.289329	insig	1.17808	0.00732918	0.438928	-1.18795	down	0.730596	0.256723	0.805051	-0.312848	insig	1.12463	0.00382322	0.348065	-1.52257	down	0.0254063	0.944863	0.983831	-0.0235183	insig	1.09206	0.00447914	2.82657	1.49905
3,6,23-Trihydroxy-12-Oleanen-28-Oic Acid	1.15505	0.00890317	69.4708	6.11834	up	1.09299	0.00417742	6.17796	2.62713	up	1.16458	0.00890317	69.4708	6.11834	up	1.22271	0.092463	0.0889289	-3.4912	down	-	-	-	-	-	0.276282	0.587545	1.20474	0.268717	insig	1.15733	0.0631519	83.694	6.38705	up	1.07061	0.0767877	7.44281	2.89585	up	1.18948	0.0631519	83.694	6.38705	up	1.09719	0.092463	11.2449	3.4912
Chisopanin C	0.775879	0.149583	1.17586	0.233717	insig	1.08847	0.00322501	2.30745	1.2063	up	1.06684	0.00946024	1.6918	0.758559	insig	1.14846	0.0076329	1.96235	0.972584	insig	0.982104	0.0309357	1.43878	0.524842	insig	1.18208	0.00292395	0.414745	-1.2697	down	1.04848	0.00680493	0.487682	-1.03599	down	0.117767	0.844875	0.957005	-0.063402	insig	0.824892	0.111332	0.701666	-0.511144	insig	0.752952	0.14034	0.73319	-0.447742
8,10,13(15),18-Lobatetraene-16,17-diol	1.15616	0.00087418	68.3849	6.09561	up	1.17045	0.000878849	12.0512	3.5911	up	1.14626	2.84072e-05	9.0204	3.17319	up	1.27897	0.00247298	0.176226	-2.5045	down	1.14074	0.0517078	0.131906	-2.92241	down	1.25825	8.5004e-05	0.105386	-3.24624	down	1.14822	0.0302262	7.20682	2.84936	up	0.610534	0.298113	1.27003	0.344859	insig	0.0784271	0.855119	0.950625	-0.0730516	insig	0.587247	0.345169	0.748508	-0.417911
(5E,7E)-3,8,12-trimethyltrideca-5,7,11-triene-3,4-diol	1.12154	0.00280794	1.66443	0.735027	insig	1.16878	7.108e-06	0.253151	-1.98193	down	1.16313	0.00193117	41.8389	5.38677	up	1.27873	3.14675e-05	0.152095	-2.71696	down	1.16179	0.00225614	25.1371	4.65175	up	1.25779	0.00209701	0.432203	-1.21022	down	1.08709	0.011331	0.719371	-0.475193	insig	1.16579	0.000104708	0.109413	-3.19215	down	1.19405	0.00166912	18.0829	4.17655	up	1.14794	0.000239371	165.273	7.3687
2,8-bis(hydroxymethyl)-4b,8-dimethyl-5,6,7,8a,9,10-hexahydrophenanthren-3-ol	0.265697	0.750953	1.0518	0.0728668	insig	0.390825	0.505379	0.950055	-0.0739171	insig	1.16291	0.000791799	11.9888	3.58361	up	0.451828	0.541734	0.903262	-0.146784	insig	1.15455	0.0226747	11.3983	3.51075	up	1.19077	0.00506706	0.605159	-0.724615	insig	0.920313	0.108679	0.636509	-0.651748	insig	1.08893	0.00564821	0.574934	-0.798532	insig	1.19001	0.00857672	7.25512	2.859	up	1.14547	0.00374282	12.6191	3.65753
(1S,6R,7R,8aR)-6,7-dihydroxy-1,8a-dimethyl-1,6,7,8-tetrahydronaphthalen-2-one	1.1379	0.0319293	67.0883	6.06799	up	1.15266	0.0336132	23.0472	4.52652	up	1.04115	0.0546403	3.02431	1.59661	up	1.05409	0.0478273	0.343535	-1.54147	down	1.13265	0.0307282	0.0450796	-4.47138	down	0.997624	0.0999786	0.520465	-0.942127	insig	1.14234	0.0285951	34.9171	5.12586	up	1.14242	0.0313468	11.9952	3.58439	up	0.81019	0.155759	1.57405	0.654482	insig	1.10729	0.0353506	0.131223	-2.92991
4a,7-dimethyl-7-vinyl-4a,4b,5,6,7,8,10,10a-octahydrophenanthren-2(1H)-one	0.665502	0.209394	1.4518	0.537841	insig	0.971355	0.0365498	1.96973	0.977997	insig	1.11153	0.0135224	14.2085	3.82869	up	0.481772	0.410471	1.35675	0.440155	insig	1.07204	0.0611253	9.78685	3.29084	up	1.24705	0.0222609	0.227346	-2.13704	down	1.02463	0.106319	0.330061	-1.5992	down	1.02234	0.101383	0.44781	-1.15904	down	1.00689	0.0110751	3.23026	1.69165	up	1.05027	0.0399188	7.21345	2.85069
9-Hydroxy-8(14),15-Isopimaradien-1-one*	1.15551	0.00597925	64.8619	6.0193	up	1.17058	0.00597925	64.8619	6.0193	up	1.16492	0.00597925	64.8619	6.0193	up	-	-	-	-	-	-	-	-	-	-	1.26535	0.00636508	0.0899595	-3.47458	down	1.15802	0.0152774	5.83494	2.54472	up	1.15916	0.0152774	5.83494	2.54472	up	1.19026	0.0152774	5.83494	2.54472	up	-	-	-	-
Khusilal	1.10518	0.0159775	1.37027	0.454457	insig	1.09356	0.0100966	0.721508	-0.470913	insig	1.15008	0.00183599	2.14883	1.10355	up	1.26551	0.00662549	0.526546	-0.92537	insig	1.13705	0.000799834	1.56818	0.649091	insig	1.05208	0.044833	0.768697	-0.379512	insig	0.316286	0.601679	1.05332	0.0749447	insig	1.1155	0.00227573	0.554621	-0.850425	insig	1.12538	0.0299554	1.6518	0.724036	insig	1.14125	0.00227921	2.97824	1.57446
3-Hydroxy-13-Apo-ε-Caroten-13-one	1.1358	0.0142857	1.69299	0.759577	insig	1.16512	0.00211011	0.271061	-1.88331	down	1.16117	0.00253941	42.5116	5.40979	up	1.27885	0.0029619	0.160108	-2.64289	down	1.15963	1.05352e-07	25.1103	4.65021	up	1.26162	0.0061584	0.429674	-1.21868	down	1.15311	0.000941533	0.727436	-0.459107	insig	1.16541	0.00261948	0.116468	-3.10199	down	1.19107	0.000127075	18.2662	4.1911	up	1.14669	0.00212194	156.834	7.2931
Dihydrocatalpol	1.15618	0.000680142	55.0084	5.78158	up	1.17129	0.000680142	55.0084	5.78158	up	1.1461	1.63651e-05	8.56406	3.0983	up	-	-	-	-	-	1.13812	0.0598184	0.155686	-2.68328	down	1.26921	0.00100869	3.10982	1.63683	up	1.16573	0.000901339	171.066	7.41841	up	1.16668	0.000901339	171.066	7.41841	up	1.18945	0.000461051	26.6327	4.73513	up	1.12182	0.0598184	0.155686	-2.68328
14-(3-hydroxyprop-1-en-2-yl)-3,7,11-trimethylcyclotetradeca-2,6,10-trien-1-ol	1.15527	0.00707913	51.3399	5.68201	up	1.16532	0.00814378	8.75335	3.12984	up	1.16462	0.00707913	51.3399	5.68201	up	1.27561	0.00781715	0.170498	-2.55217	down	-	-	-	-	-	1.25622	0.00676335	0.156168	-2.67883	down	1.15671	0.0222244	8.01763	3.00318	up	0.829577	0.169895	1.36699	0.451003	insig	1.18906	0.0222244	8.01763	3.00318	up	1.14475	0.00781715	5.86517	2.55217
11-methoxy viburtinal	0.0499425	0.790486	1.06985	0.0974069	insig	1.11018	0.00385517	0.238556	-2.0676	down	0.544512	0.401111	0.815462	-0.294311	insig	1.26764	0.0113396	0.222981	-2.16501	down	1.01462	0.0283871	0.762222	-0.391717	insig	0.555013	0.433343	0.723895	-0.466147	insig	0.575582	0.466486	0.774459	-0.36874	insig	1.1037	0.00258074	0.17269	-2.53375	down	0.849855	0.158393	0.590309	-0.760457	insig	1.13225	0.0127987	3.41832	1.77329
Trachinol*	1.15372	0.0158185	50.3995	5.65534	up	1.01665	0.011278	3.90828	1.96653	up	0.967583	0.078287	0.564753	-0.824308	insig	1.21412	0.0949164	0.0775459	-3.6888	down	1.16308	0.021179	0.0112055	-6.47965	down	0.908641	0.0965727	0.643361	-0.636299	insig	1.15916	0.0276257	32.4251	5.01904	up	0.883313	0.0468025	2.51444	1.33023	insig	1.09395	0.034535	0.36334	-1.46061	down	1.06043	0.0206398	0.144502	-2.79084
Rhodioloside E	0.133235	0.769435	0.957627	-0.0624645	insig	0.818654	0.150549	1.31742	0.397711	insig	0.751758	0.196577	1.47793	0.563575	insig	0.840817	0.166498	1.37571	0.460175	insig	0.747015	0.168376	1.54332	0.62604	insig	1.155	0.0619016	1.99952	0.999653	insig	1.00417	0.0541596	1.91479	0.937188	insig	1.07738	0.0308349	2.6342	1.39736	up	1.05659	0.0205738	2.95514	1.56323	up	0.301368	0.713039	1.12184	0.165864
ent-16α,17,19-Trihydroxykaurane	1.15538	0.00569593	49.3005	5.62353	up	1.17047	0.00569593	49.3005	5.62353	up	1.1649	0.00569593	49.3005	5.62353	up	-	-	-	-	-	-	-	-	-	-	1.21046	0.00143007	0.17523	-2.51267	down	1.12522	0.0885601	8.63894	3.11085	up	1.12569	0.0885601	8.63894	3.11085	up	1.15599	0.0885601	8.63894	3.11085	up	-	-	-	-
4-[5-(3-Hydroxypropyl)-7-methoxy-3-methyl-2,3-dihydro-1-benzofuran-2-yl]-2-methoxyphenol	1.15594	0.00220119	47.0528	5.55621	up	1.14289	0.000839475	2.33217	1.22167	up	1.10317	0.000279483	4.99582	2.32072	up	1.27861	0.00699158	0.049565	-4.33454	down	1.12705	0.0655327	0.106175	-3.23549	down	1.06136	0.0318116	0.570698	-0.8092	insig	1.15826	0.0304619	26.8529	4.74701	up	0.6213	0.282848	1.33096	0.412472	insig	1.0164	0.0447907	2.8511	1.51152	up	0.934475	0.021866	2.14213	1.09905
Hastatoside*	1.15625	5.90837e-05	46.1965	5.52971	up	1.17137	5.90837e-05	46.1965	5.52971	up	1.1593	8.33481e-06	7.40718	2.88892	up	-	-	-	-	-	1.15773	0.0138896	0.16034	-2.64079	down	1.17664	0.0278468	0.774116	-0.369378	insig	1.16532	0.00293526	35.7615	5.16034	up	1.16626	0.00293526	35.7615	5.16034	up	1.18769	0.00190872	5.73402	2.51955	up	1.14132	0.0138896	0.16034	-2.64079
Neohancoside B	0.5454	0.313437	1.4209	0.5068	insig	1.16033	0.0310004	15.7357	3.97597	up	1.12292	0.0200193	0.186368	-2.42377	down	1.22631	0.0801419	11.0745	3.46917	up	1.09893	0.0163103	0.131162	-2.93057	down	0.968134	0.0548489	1.62194	0.697721	insig	0.920901	0.0226452	2.30461	1.20452	insig	1.16445	0.010098	25.5224	4.67369	up	1.15092	0.0283279	0.302278	-1.72605	down	1.1468	0.0170095	0.0118436	-6.39974
2,3,19,23-Tetrahydroxyurs-12-en-28-oic acid*	1.15506	0.00667201	45.0887	5.49469	up	1.14814	0.00838593	3.21864	1.68645	up	1.0619	0.00219421	4.34346	2.11885	up	1.27788	0.00752997	0.0713847	-3.80824	down	1.11317	0.107188	0.0963315	-3.37585	down	1.2424	0.000344928	2.23961	1.16325	up	1.16572	0.000995128	100.981	6.65795	up	1.16218	0.000409618	7.20852	2.8497	up	1.15074	4.02322e-05	9.72768	3.2821	up	0.571038	0.394984	1.34947	0.432393
Elaeocarpucin G	1.15418	0.011273	43.4486	5.44124	up	1.11198	0.00946038	3.33519	1.73777	up	1.02002	0.00741627	3.95682	1.98434	up	1.26884	0.0366402	0.0767618	-3.70347	down	1.09421	0.162812	0.0910689	-3.4569	down	1.15936	0.0079445	1.73225	0.792644	insig	1.1653	0.0038201	75.2637	6.23388	up	1.1436	0.00125976	5.77737	2.53041	up	1.11446	0.000591934	6.85418	2.77698	up	0.382391	0.719445	1.18638	0.24657
6-Hydroxy-3-oxooleana-11,13(18)-dien-28-oic acid	0.692707	0.203372	0.840777	-0.250205	insig	1.14669	0.000222219	0.367298	-1.44498	down	0.0469158	0.724376	0.827821	-0.272609	insig	1.26324	0.000134235	0.436855	-1.19477	down	0.208179	0.974284	0.984591	-0.0224041	insig	1.19637	0.0245613	2.27179	1.18383	up	1.0876	0.039791	1.91007	0.933622	insig	0.771353	0.206882	0.834422	-0.261151	insig	0.826725	0.159834	1.88063	0.911218	insig	0.890318	0.0937044	2.25381	1.17237
4,8a-dimethyl-1,2,3,4,4a,7,8,8a-octahydronaphthalen-4a-ol	1.11431	0.00263204	1.56349	0.644773	insig	1.16808	0.000442366	0.271738	-1.87971	down	1.16521	0.00190403	12.6848	3.66503	up	1.27793	0.000526568	0.173802	-2.52449	down	1.16412	0.0030871	8.11313	3.02026	up	1.24101	0.000539551	0.436849	-1.19479	down	1.04185	0.01603	0.683011	-0.550019	insig	1.16269	0.000305823	0.118708	-3.07451	down	1.19272	0.0112328	5.54135	2.47024	up	1.14896	0.000857377	46.6804	5.54474
2α,3α,20β,24-tetrahydroxyurs-13(18)-en-28-oic acid*	1.15514	0.00614384	43.4148	5.44012	up	1.15715	0.0105377	3.20183	1.6789	up	1.06923	0.00187669	4.35822	2.12374	up	1.27972	0.00211029	0.0737496	-3.76122	down	1.11611	0.102028	0.100386	-3.31638	down	1.24385	0.000401467	2.25886	1.17559	up	1.16568	0.00141849	98.0679	6.61571	up	1.16487	0.00149975	7.23247	2.85449	up	1.15457	6.26868e-05	9.8446	3.29933	up	0.604074	0.366178	1.36117	0.444844
Trisporol C	1.10382	0.0264146	1.95894	0.97007	insig	1.04313	0.0581982	1.49634	0.581439	insig	1.16455	0.00890484	48.3539	5.59556	up	1.12939	0.0200377	0.763854	-0.388631	insig	1.1647	0.0031421	24.6838	4.62549	up	1.26221	0.0101624	0.12127	-3.0437	down	1.15291	0.00170414	0.237561	-2.07363	down	1.15813	0.00125939	0.181462	-2.46226	down	1.19195	0.012666	5.8639	2.55186	up	1.14866	0.00234109	32.3148	5.01412
2-[(1R,2S,3S)-3-hydroxy-2-[(Z)-pent-2-enyl]cyclopentyl]acetaldehyde*	1.15591	0.00222504	42.5094	5.40971	up	1.16656	0.00250234	4.06355	2.02274	up	0.942479	0.0214826	2.94869	1.56007	insig	1.27954	0.00231486	0.0955918	-3.38697	down	1.09491	0.122388	0.0693656	-3.84964	down	1.17268	0.00489578	0.35234	-1.50496	down	1.14994	0.0547859	14.9777	3.90475	up	0.659883	0.316193	1.43175	0.517779	insig	0.193457	0.932903	1.03894	0.0551126	insig	0.179199	0.525409	0.725644	-0.462666
Cupressic acid	1.15542	0.0045236	40.9715	5.35655	up	1.17058	0.0045236	40.9715	5.35655	up	1.16486	0.0045236	40.9715	5.35655	up	-	-	-	-	-	-	-	-	-	-	1.27114	0.0045236	0.0244072	-5.35655	down	-	-	-	-	-	-	-	-	-	-	-	-	-	-	-	-	-	-	-
Tagalsin Q	1.07649	0.0167624	1.70652	0.771059	insig	1.16246	0.000327597	0.263742	-1.9228	down	1.1637	0.0069728	11.8226	3.56348	up	1.27566	0.000884101	0.154549	-2.69386	down	1.16189	0.00685639	6.92791	2.79242	up	1.24618	0.0160392	0.447096	-1.16134	down	0.99607	0.0663963	0.762979	-0.390285	insig	1.16557	0.00157206	0.117918	-3.08415	down	1.19752	0.00164585	5.28585	2.40214	up	1.14888	0.00141592	44.8266	5.48628
4-[(4S)-4-[(2R,3R,4S,5S,6R)-6-[[(2S,3S,4S)-3,4-dihydroxy-4-(hydroxymethyl)oxolan-2-yl]oxymethyl]-3,4,5-trihydroxyoxan-2-yl]oxy-2,6,6-trimethylcyclohexen-1-yl]butan-2-one	1.14394	0.0769459	40.1502	5.32734	up	1.15904	0.0769459	40.1502	5.32734	up	1.12191	0.0955757	7.19511	2.84702	up	-	-	-	-	-	1.16367	0.00344778	0.179205	-2.48032	down	1.15689	0.106179	0.206603	-2.27507	down	1.13345	0.0628358	8.29516	3.05227	up	1.13499	0.0628358	8.29516	3.05227	up	0.673898	0.292084	1.48653	0.571951	insig	1.14732	0.00344778	0.179205	-2.48032
Dehydroxy-Iridotectoral A	1.15439	0.00987823	38.2907	5.25892	up	1.10099	0.00553495	4.3939	2.1355	up	1.16385	0.00987823	38.2907	5.25892	up	1.2438	0.0629301	0.114751	-3.12342	down	-	-	-	-	-	0.159539	0.734607	1.07162	0.0997914	insig	1.16075	0.0246855	41.033	5.35871	up	1.08598	0.028072	4.70858	2.23529	up	1.19296	0.0246855	41.033	5.35871	up	1.11568	0.0629301	8.71452	3.12342
1α,2α,3α,20β-tetrahydroxyurs -13(18)-en-28-oic acid*	1.1411	0.0898129	37.27	5.21994	up	0.126803	0.948828	1.02335	0.0332926	insig	1.08174	0.116585	5.81651	2.54015	up	1.28004	0.00209188	0.0274576	-5.18665	down	1.14305	0.0491554	0.156064	-2.67979	down	1.1911	0.00564673	4.703	2.23358	up	1.1648	0.0111126	175.281	7.45352	up	1.15475	0.0167442	4.81279	2.26687	up	1.18876	0.011543	27.355	4.77373	up	1.12424	0.000189243	5.68382	2.50686
Gardenoside-Arabinoside	1.15625	4.65544e-05	36.676	5.19677	up	1.1657	2.01663e-05	6.09741	2.6082	up	1.01995	0.0839229	0.742717	-0.429115	insig	1.27439	0.0100892	0.16625	-2.58857	down	1.16439	0.00659078	0.0202507	-5.62588	down	0.219139	0.721002	1.03836	0.0543042	insig	1.16448	0.00839861	38.0829	5.25107	up	1.15634	0.0099424	6.33129	2.6625	up	0.887052	0.0979274	0.771207	-0.37481	insig	1.14177	0.0074141	0.121809	-3.03731
10-acetylmonomelittoside*	1.15621	0.000305294	34.5787	5.11181	up	1.17133	0.000305294	34.5787	5.11181	up	1.16075	4.37339e-06	6.0071	2.58667	up	-	-	-	-	-	1.16045	0.00971609	0.173723	-2.52514	down	1.01228	0.0950585	0.831954	-0.265425	insig	1.16482	0.00538131	28.7678	4.84639	up	1.16577	0.00538131	28.7678	4.84639	up	1.18803	0.00569772	4.99763	2.32124	up	1.14405	0.00971609	0.173723	-2.52514
JiangxiBaiyingsu I	1.14655	6.52017e-05	1.9825	0.987319	insig	1.12494	0.0145694	0.7465	-0.421786	insig	1.16568	0.000345601	51.1028	5.67533	up	1.27219	0.00130047	0.376545	-1.4091	down	1.16498	0.00184555	25.777	4.68801	up	1.25933	5.81893e-06	0.121464	-3.0414	down	1.13832	0.00018934	0.240801	-2.05409	down	1.15665	0.00053398	0.0906726	-3.46319	down	1.18044	0.036422	6.20714	2.63393	up	1.14891	0.00154724	68.4566	6.09712
19-Hydroxy-2-(hydroxymethyl)-A(1)-norursa-2,12-dien-28-oic acid (Coleonolic acid)	0.946265	0.0054562	3.85086	1.94518	insig	1.08296	0.00924275	2.56743	1.36032	up	1.16029	0.0111153	9.64142	3.26925	up	0.600863	0.326367	0.666717	-0.584855	insig	0.62171	0.242698	2.50371	1.32407	insig	0.567929	0.460317	0.801494	-0.319236	insig	0.845664	0.108758	3.08644	1.62594	insig	0.840532	0.183966	2.05778	1.04109	insig	1.15204	0.08089	7.72754	2.95001	up	1.10485	0.0426235	3.75528	1.90892
2-(4,6b-dimethyl-5-oxo-1,1a,2,3,6,6a-hexahydrocyclopropa[e]inden-2-yl)prop-2-enoic acid	0.977278	0.0413532	1.42252	0.50845	insig	1.13145	0.00126248	1.78278	0.834128	insig	1.16288	0.00245176	2.75662	1.4629	up	0.824712	0.191939	1.25325	0.325678	insig	1.10386	0.044944	1.93784	0.954451	insig	1.27166	0.00132221	0.0711685	-3.81262	down	1.16048	0.0138152	0.101239	-3.30417	down	1.16414	0.00665016	0.126878	-2.97849	down	1.19821	0.00022244	0.196185	-2.34972	down	1.09128	0.0373101	1.54625	0.628773
3β,6β,19α,24-Tetrahydroxyurs-12-en-28-oic acid*	1.13979	0.0929957	34.123	5.09267	up	0.0720202	0.887697	1.05401	0.0758954	insig	1.067	0.123896	5.27491	2.39915	up	1.27994	0.00269698	0.0308887	-5.01678	down	1.13955	0.0569767	0.154585	-2.69353	down	1.18925	0.00332459	4.58613	2.19728	up	1.165	0.00864488	156.492	7.28995	up	1.15685	0.0126441	4.83385	2.27317	up	1.18747	0.00881979	24.1914	4.59642	up	1.11595	0.000311801	5.00458	2.32325
(+/-)-6-Hydroxy-3-oxo-alpha-ionol	1.15591	0.00196873	33.7298	5.07595	up	1.17101	0.00196873	33.7298	5.07595	up	1.16531	0.00196873	33.7298	5.07595	up	-	-	-	-	-	-	-	-	-	-	1.22019	0.00215311	0.590967	-0.75885	insig	1.16467	0.00432793	19.9332	4.3171	up	1.16571	0.00432793	19.9332	4.3171	up	1.19729	0.00432793	19.9332	4.3171	up	-	-	-	-
2,3,23-Trihydroxyurs-12,19(29)-dien-28-oic acid	1.15023	0.000315009	33.6028	5.07051	up	1.15783	3.68048e-05	3.51227	1.81241	up	1.03657	0.0176713	3.40463	1.7675	up	1.26036	0.00822872	0.104523	-3.25811	down	1.09882	0.128103	0.10132	-3.30301	down	1.15729	0.0899719	2.03524	1.0252	up	1.15845	0.0267508	68.39	6.09571	up	1.14705	0.0340362	7.14833	2.83761	up	1.12329	0.0263673	6.92925	2.7927	up	0.132544	0.940518	0.969352	-0.0449076
Kolavenic Acid	1.15515	0.006221	33.2388	5.0548	up	1.17025	0.006221	33.2388	5.0548	up	1.15483	0.00686023	5.57729	2.47956	up	-	-	-	-	-	1.15977	0.0105421	0.167795	-2.57523	down	1.2706	0.006221	0.0300853	-5.0548	down	-	-	-	-	-	-	-	-	-	-	1.19254	0.0105421	0.167795	-2.57523	down	1.14336	0.0105421	0.167795	-2.57523
2-Aldehydo-A(1)-norlup-20(29)-en-27,28-dioic acid (Zizyberanal acid)	1.15598	0.00175216	31.7729	4.98972	up	1.17106	0.00175216	31.7729	4.98972	up	1.16541	0.00175216	31.7729	4.98972	up	-	-	-	-	-	-	-	-	-	-	1.27162	0.00175216	0.0314734	-4.98972	down	-	-	-	-	-	-	-	-	-	-	-	-	-	-	-	-	-	-	-
Elaeocarpucin C	1.15371	0.0123536	29.4329	4.87936	up	1.14027	0.0196259	3.23254	1.69267	up	1.02668	0.00974159	3.20314	1.67949	up	1.27683	0.00770515	0.109828	-3.18669	down	1.11651	0.109073	0.108829	-3.19987	down	1.10189	0.0220427	1.53647	0.619617	insig	1.16515	0.00433195	45.2226	5.49897	up	1.15731	0.00444959	4.9667	2.31229	up	1.11932	0.000970655	4.92152	2.2991	up	0.150016	0.980307	0.990903	-0.0131841
2,3-Dihydroxy-12,19-Ursadiene-23,28-Dioic Acid*	1.11248	0.10159	29.2519	4.87046	up	1.12742	0.10159	29.2519	4.87046	up	1.12156	0.10159	29.2519	4.87046	up	-	-	-	-	-	-	-	-	-	-	1.22437	0.10159	0.0341858	-4.87046	down	-	-	-	-	-	-	-	-	-	-	-	-	-	-	-	-	-	-	-
2,3,19-Trihydroxy-24-oxo-olean-12-en-28-oic acid	1.14394	0.0432594	28.5199	4.8339	up	1.1591	0.0432594	28.5199	4.8339	up	1.09664	0.0624554	4.53993	2.18267	up	-	-	-	-	-	1.15732	0.0146124	0.159185	-2.65122	down	1.21722	0.000202862	4.69529	2.23121	up	1.16569	0.00133573	133.909	7.06511	up	1.16662	0.00133573	133.909	7.06511	up	1.19498	0.00122728	21.3163	4.41389	up	1.14091	0.0146124	0.159185	-2.65122
Isoceanothic acid	1.1556	0.00326325	28.1624	4.8157	up	1.17076	0.00326325	28.1624	4.8157	up	1.16509	0.00326325	28.1624	4.8157	up	-	-	-	-	-	-	-	-	-	-	1.2714	0.00326325	0.0355083	-4.8157	down	-	-	-	-	-	-	-	-	-	-	-	-	-	-	-	-	-	-	-
1,1'-(6-hydroxy-2,3-dihydro-1H-indene-2,5-diyl)bis(ethan-1-one)	1.15562	0.00327945	28.0426	4.80955	up	1.16833	0.00435104	5.32226	2.41204	up	1.15625	0.00339404	3.46358	1.79226	up	1.27978	0.00108966	0.189792	-2.39751	down	1.16339	0.00434276	0.123512	-3.01728	down	0.690708	0.276488	0.898483	-0.154437	insig	1.1649	0.00457621	25.1958	4.65511	up	1.16223	0.0064154	4.78196	2.2576	up	1.18488	0.00581768	3.11197	1.63783	up	1.09921	0.0193934	0.650773	-0.619774
Tomentosolic acid	1.15425	0.00916275	27.4722	4.7799	up	1.15362	0.0104063	4.77559	2.25568	up	1.06163	0.0122668	2.13245	1.09251	up	1.27231	0.0152369	0.173833	-2.52422	down	1.15766	0.0268971	0.0776219	-3.68739	down	1.101	0.0126795	0.36038	-1.47241	down	1.12183	0.101816	9.90045	3.30749	up	0.670951	0.309289	1.72103	0.783272	insig	0.5318	0.468796	0.768491	-0.379899	insig	1.04924	0.0596029	0.44653	-1.16317
3,5,5-trimethyl-4-[3-[3,4,5-trihydroxy-6-(hydroxymethyl)oxan-2-yl]oxybut-1-enyl]cyclohex-3-en-1-one	0.924974	0.0513608	0.694476	-0.526003	insig	1.04183	0.0138275	0.595344	-0.748205	insig	0.509375	0.424261	1.23924	0.309451	insig	0.870129	0.138196	0.857256	-0.222202	insig	0.936329	0.0484731	1.78442	0.835454	insig	0.997761	0.0977296	0.669026	-0.579866	insig	1.1182	0.00398005	0.464623	-1.10587	down	1.13629	0.00113616	0.398301	-1.32807	down	0.351492	0.522673	0.829081	-0.270415	insig	0.991857	0.0218829	2.08155	1.05766
7-ethenyl-6-methoxy-4b-methyl-2,3,4,4a,5,6,7,8,8a,9-decahydro-1H-phenanthren-2-ol	1.11589	0.00946772	1.93623	0.953251	insig	0.171445	0.747251	1.02688	0.0382609	insig	1.16514	0.00461864	103.395	6.69202	up	1.25602	0.000375231	0.530347	-0.91499	insig	1.16488	0.0033987	53.3999	5.73876	up	1.26767	0.00490139	0.0585037	-4.09533	down	1.16008	0.00332876	0.113277	-3.14208	down	1.16401	0.000695461	0.060076	-4.05707	down	1.19179	0.011103	6.04896	2.59669	up	1.149	0.000875723	100.689	6.65376
Asperdiol	1.15563	0.00355345	26.9	4.74953	up	1.1707	0.00355345	26.9	4.74953	up	1.16508	0.00355345	26.9	4.74953	up	-	-	-	-	-	-	-	-	-	-	1.27124	0.00355345	0.0371748	-4.74953	down	-	-	-	-	-	-	-	-	-	-	-	-	-	-	-	-	-	-	-
17beta-Hydroxy-2-oxa-5alpha-androstan-3-one	1.06509	0.0109788	1.29431	0.372183	insig	0.695591	0.215402	1.07965	0.110562	insig	1.16356	0.00147953	59.753	5.90094	up	1.10992	0.0249627	0.83415	-0.261621	insig	1.16276	0.00152808	46.1659	5.52875	up	1.26974	0.00147968	0.0481034	-4.37772	down	1.16345	0.0015019	0.0622607	-4.00554	down	1.16479	0.00113062	0.0519347	-4.26716	down	1.15644	0.00510263	2.87432	1.52322	up	1.14683	0.00116355	55.3448	5.79038
(5E)-5-[(7R)-7-hydroxyoctylidene]furan-2-one	1.15403	0.00996941	24.7256	4.62794	up	1.14183	0.0203876	2.66384	1.41351	up	1.16337	0.00996941	24.7256	4.62794	up	1.27943	0.00260224	0.107736	-3.21443	down	-	-	-	-	-	1.26929	0.00996941	0.0404438	-4.62794	down	-	-	-	-	-	1.16576	0.00260224	0.107736	-3.21443	down	-	-	-	-	-	1.14807	0.00260224	9.28195	3.21443
8-O-Acetylharpagide	1.15358	0.0107373	24.1865	4.59613	up	1.15337	0.0149742	4.20149	2.0709	up	1.11303	0.0149124	2.665	1.41414	up	1.27629	0.00663712	0.173712	-2.52523	down	1.15973	0.0135356	0.110186	-3.18199	down	1.17504	0.0403332	0.564105	-0.825965	insig	1.16488	0.00297001	13.6437	3.77016	up	1.14441	0.00173926	2.37008	1.24494	up	1.03637	0.0209496	1.50334	0.588173	insig	0.994268	0.0570252	0.634299	-0.656765
7-Ethenyl-1-(Hydroxymethyl)-1,4a,7-Trimethyl-1,2,3,4,4a,4b,5,6,7,8,10,10a-Dodecahydrophenanthren-2-one*	1.15442	0.00801371	23.8624	4.57667	up	1.16946	0.00801371	23.8624	4.57667	up	1.16375	0.00801371	23.8624	4.57667	up	-	-	-	-	-	-	-	-	-	-	1.26972	0.00801371	0.0419069	-4.57667	down	-	-	-	-	-	-	-	-	-	-	-	-	-	-	-	-	-	-	-
14-Hydroxy-retro-retinol	1.15411	0.00912963	23.8486	4.57583	up	1.16919	0.00912963	23.8486	4.57583	up	1.16368	0.00912963	23.8486	4.57583	up	-	-	-	-	-	-	-	-	-	-	1.23255	0.0114816	0.337325	-1.56779	down	1.16083	0.0120595	8.04474	3.00805	up	1.16154	0.0120595	8.04474	3.00805	up	1.19316	0.0120595	8.04474	3.00805	up	-	-	-	-
24-Norursa-3,12-dien-11-one	1.15148	0.018257	23.6817	4.5657	up	1.15029	0.0270849	4.51946	2.17615	up	1.08542	0.0505875	2.18232	1.12586	up	1.27994	0.000809623	0.190841	-2.38955	down	1.16442	0.00266186	0.0921522	-3.43984	down	1.17071	0.0305068	0.39646	-1.33475	down	1.1568	0.0216988	9.38887	3.23095	up	1.04556	0.0794156	1.79178	0.841397	insig	0.581909	0.369163	0.865205	-0.208887	insig	1.13729	0.00586917	0.482873	-1.05028
Oxyphyllenone B	0.939095	0.15981	0.44283	-1.17517	insig	1.12076	0.0207801	0.311751	-1.68154	down	1.1541	0.0235625	6.41547	2.68155	up	0.761942	0.258818	0.703996	-0.506361	insig	1.14575	0.0698712	14.4874	3.85673	up	1.20492	0.0220296	2.81827	1.49481	up	0.524138	0.466147	1.24801	0.319633	insig	0.42429	0.494413	0.878596	-0.186728	insig	1.19452	0.0160119	18.0805	4.17636	up	1.1456	0.0158993	20.5788	4.36309
(+)-(3S,6R,7R,10S)-Tremulene-6,10,12-Triol	1.15527	0.00101	23.3728	4.54676	up	1.16925	0.00079368	8.22442	3.03991	up	1.1627	0.00091755	31.675	4.98527	up	1.26502	0.00388356	0.35188	-1.50684	down	0.883435	0.0742194	1.35521	0.438513	insig	1.27098	0.00102737	0.0478149	-4.38639	down	0.691172	0.223728	1.11757	0.160362	insig	1.15182	0.00485107	0.39325	-1.34648	down	1.01984	0.0272686	1.51454	0.598875	insig	1.12732	0.00144906	3.85133	1.94536
3,19-Dihydroxy-12,20(30)-Ursadiene-24,28-Dioic Acid*	1.12262	0.0804328	23.2426	4.5387	up	1.13764	0.0804328	23.2426	4.5387	up	1.13175	0.0804328	23.2426	4.5387	up	-	-	-	-	-	-	-	-	-	-	1.2354	0.0804328	0.0430244	-4.5387	down	-	-	-	-	-	-	-	-	-	-	-	-	-	-	-	-	-	-	-
2,3-Dehydro-4-oxo-beta-ionol	1.15053	3.45313e-05	22.753	4.50798	up	1.15681	0.000328174	1.90558	0.930232	insig	1.16445	0.000193774	34.1107	5.09215	up	1.26968	0.00175579	0.0837509	-3.57775	down	0.860533	0.140012	1.49917	0.584169	insig	1.26987	0.000138879	0.0358743	-4.80091	down	0.533821	0.349055	0.816247	-0.292922	insig	1.16318	0.00239457	0.0683614	-3.87067	down	0.752765	0.200906	1.2237	0.291246	insig	1.14668	0.00252803	17.9004	4.16192
Maytensifolone	0.99385	0.0868052	2.38314	1.25286	insig	1.00606	0.0535952	3.19129	1.67414	up	0.83169	0.117846	2.04683	1.03339	insig	0.635209	0.355937	1.33911	0.421276	insig	0.104545	0.727299	0.85888	-0.219472	insig	1.15012	0.0642755	3.65152	1.8685	up	1.13525	0.0498176	8.70207	3.12136	up	1.12183	0.0458682	11.653	3.54263	up	1.1244	0.0466101	7.47403	2.90189	up	0.504114	0.422122	0.64138	-0.640748
Calliterpenone	1.15305	0.0132174	22.6917	4.50409	up	1.16804	0.0132174	22.6917	4.50409	up	1.16236	0.0132174	22.6917	4.50409	up	-	-	-	-	-	-	-	-	-	-	1.26815	0.0132174	0.044069	-4.50409	down	-	-	-	-	-	-	-	-	-	-	-	-	-	-	-	-	-	-	-
Hinokiol	1.15254	0.0173482	22.6546	4.50173	up	1.1676	0.0173482	22.6546	4.50173	up	1.16177	0.0173482	22.6546	4.50173	up	-	-	-	-	-	-	-	-	-	-	1.17393	0.0194945	0.329085	-1.60347	down	1.1437	0.0436375	7.45528	2.89826	up	1.14415	0.0436375	7.45528	2.89826	up	1.17549	0.0436375	7.45528	2.89826	up	-	-	-	-
(-)-Ent-Trans-Communic Acid	1.145	0.0524109	21.4316	4.42166	up	1.16001	0.0524109	21.4316	4.42166	up	1.15404	0.0524109	21.4316	4.42166	up	-	-	-	-	-	-	-	-	-	-	1.0103	0.109458	0.417041	-1.26174	down	1.13255	0.0582304	8.93784	3.15993	up	1.13294	0.0582304	8.93784	3.15993	up	1.16415	0.0582304	8.93784	3.15993	up	-	-	-	-
Paeoniflorin	1.15549	0.0037693	21.1895	4.40527	up	1.17055	0.0037693	21.1895	4.40527	up	1.1075	0.00119697	2.94164	1.55662	up	-	-	-	-	-	1.14719	0.032388	0.138826	-2.84865	down	1.22122	0.0335366	2.44107	1.28751	up	1.16377	0.0142488	51.7249	5.69279	up	1.16485	0.0142488	51.7249	5.69279	up	1.17323	0.0157957	7.18074	2.84413	up	1.13156	0.032388	0.138826	-2.84865
6''-O-α-D-Galactosylharpagide	1.15023	0.0277024	19.7903	4.30672	up	1.16513	0.0277024	19.7903	4.30672	up	0.604237	0.334275	1.33364	0.415371	insig	-	-	-	-	-	1.15211	0.0492075	0.0673888	-3.89135	down	1.15997	0.0516335	0.388286	-1.36481	down	1.15447	0.0235823	7.68428	2.94191	up	1.15521	0.0235823	7.68428	2.94191	up	0.946118	0.143926	0.517834	-0.949438	insig	1.13634	0.0492075	0.0673888	-3.89135
Glucosyl 7-methyl-3-methyleneoctane-1,2,6,7-tetraol	1.15623	8.67929e-05	19.5107	4.2862	up	1.17136	8.67929e-05	19.5107	4.2862	up	1.1652	4.8385e-06	3.76804	1.91381	up	-	-	-	-	-	1.16511	0.000478283	0.193127	-2.37238	down	1.1873	0.0450556	1.38939	0.474447	insig	1.16495	0.00418842	27.1079	4.76064	up	1.16595	0.00418842	27.1079	4.76064	up	1.19483	0.00580723	5.23526	2.38826	up	1.14881	0.000478283	0.193127	-2.37238
8(14),15-Isopimaradiene-2,3,18-Triol	1.15492	0.0053637	19.2105	4.26382	up	1.17009	0.0053637	19.2105	4.26382	up	1.1644	0.0053637	19.2105	4.26382	up	-	-	-	-	-	-	-	-	-	-	1.14988	0.0136887	0.607639	-0.718714	insig	1.16196	0.0116106	11.673	3.54511	up	1.16301	0.0116106	11.673	3.54511	up	1.19431	0.0116106	11.673	3.54511	up	-	-	-	-
6-methyl-7-(3-oxobutyl)cyclohept-2-en-1-one	1.15623	0.000107438	19.2063	4.2635	up	1.1704	2.30666e-06	3.06497	1.61588	up	1.1657	0.000107438	19.2063	4.2635	up	1.28011	0.000604066	0.159582	-2.64763	down	-	-	-	-	-	1.27198	0.000107438	0.0520664	-4.2635	down	-	-	-	-	-	1.16643	0.000604066	0.159582	-2.64763	down	-	-	-	-	-	1.14881	0.000604066	6.26637	2.64763
Viscidic Acid A	1.15231	0.0165517	18.7579	4.22943	up	1.16737	0.0165517	18.7579	4.22943	up	1.16153	0.0165517	18.7579	4.22943	up	-	-	-	-	-	-	-	-	-	-	1.26733	0.0165517	0.0533109	-4.22943	down	-	-	-	-	-	-	-	-	-	-	-	-	-	-	-	-	-	-	-
Picfeltarraegenin III	1.14063	0.042961	18.0349	4.17272	up	1.15577	0.042961	18.0349	4.17272	up	1.14991	0.042961	18.0349	4.17272	up	-	-	-	-	-	-	-	-	-	-	0.381581	0.60764	1.13405	0.181488	insig	1.16248	0.0127821	20.4526	4.35421	up	1.16357	0.0127821	20.4526	4.35421	up	1.19512	0.0127821	20.4526	4.35421	up	-	-	-	-
Tagalsin P	1.01232	0.0602638	1.80773	0.854182	insig	1.00548	0.0339314	0.644762	-0.633161	insig	1.15861	0.0207986	10.0828	3.33382	up	1.25353	0.000447786	0.356669	-1.48734	down	1.15758	0.0154754	5.57759	2.47964	up	1.264	0.0207986	0.0991789	-3.33382	down	1.158	0.0154754	0.179289	-2.47964	down	1.16614	0.00226003	0.0639468	-3.96698	down	-	-	-	-	-	1.14853	0.00226003	15.638	3.96698
Lupa-1,20(29)-dien-3-one (Glochidone)	1.15529	0.00396766	18.0304	4.17236	up	1.14293	0.00181034	2.77109	1.47045	up	1.04223	0.00944153	2.37704	1.24916	up	1.2734	0.0142856	0.15369	-2.70191	down	1.13782	0.0582471	0.131835	-2.9232	down	1.25408	0.000202048	2.14942	1.10395	up	1.16561	0.000940059	38.755	5.27631	up	1.15915	0.000101407	5.95624	2.5744	up	1.15852	0.000215863	5.10926	2.35311	up	0.267067	0.595018	0.857799	-0.221288
Dihydrophaseic acid-O-β-D-glucoside	1.14859	0.00155885	17.7007	4.14573	up	1.16658	0.00174584	8.53288	3.09303	up	1.13137	0.00107736	2.06636	1.04709	up	1.15168	0.0119764	0.482065	-1.0527	down	1.14976	0.00586473	0.116739	-3.09864	down	0.579392	0.391636	1.14576	0.196305	insig	1.15596	0.0142915	20.2807	4.34204	up	1.15787	0.0159698	9.77663	3.28934	up	1.14045	0.0301017	2.36756	1.2434	up	1.134	0.00800731	0.242165	-2.04594
(1R,6R,7R,8Ar)-6,7-Dihydroxy-1,8A-Dimethyl-1,6,7,8-Tetrahydronaphthalen-2-one*	1.15551	0.00300498	17.3845	4.11973	up	1.14602	0.000867822	2.9278	1.54982	up	1.08801	0.00258452	2.23514	1.16036	up	1.27218	0.0151497	0.168414	-2.56991	down	1.15311	0.0238827	0.128571	-2.95937	down	1.17186	0.0554128	1.8725	0.904964	insig	1.16295	0.015348	32.5524	5.02469	up	1.14756	0.0193611	5.4823	2.45478	up	1.15786	0.0188345	4.18529	2.06533	up	0.66877	0.22643	0.763418	-0.389454
3-Hydroxyurs-12-ene-27,28-dioic acid (Quinovic acid)	1.15209	0.0165528	17.3603	4.11772	up	1.16722	0.0165528	17.3603	4.11772	up	0.965995	0.0351127	2.23734	1.16178	insig	-	-	-	-	-	1.12458	0.0916807	0.128877	-2.95593	down	0.810472	0.192664	0.722726	-0.46848	insig	1.15595	0.0349307	12.5467	3.64924	up	1.15658	0.0349307	12.5467	3.64924	up	0.770378	0.200145	1.61698	0.693304	insig	1.10948	0.0916807	0.128877	-2.95593
Cadambagenic acid	1.15598	0.0010075	15.776	3.97966	up	1.17111	0.0010075	15.776	3.97966	up	1.16547	0.0010075	15.776	3.97966	up	-	-	-	-	-	-	-	-	-	-	1.27178	0.0010075	0.0633873	-3.97966	down	-	-	-	-	-	-	-	-	-	-	-	-	-	-	-	-	-	-	-
23-Formyl-2,3,19-trihydroxyurs-12-en-28-oic acid (Pinfaensic acid)	1.14976	0.021247	15.6795	3.9708	up	1.16492	0.021247	15.6795	3.9708	up	1.15903	0.021247	15.6795	3.9708	up	-	-	-	-	-	-	-	-	-	-	0.278902	0.637034	0.915825	-0.126857	insig	1.16287	0.00971231	14.3596	3.84395	up	1.16401	0.00971231	14.3596	3.84395	up	1.19541	0.00971231	14.3596	3.84395	up	-	-	-	-
2,3,19-Trihydroxyurs-12-en-23,28-dioic acid	1.13238	0.07442	15.383	3.94326	up	1.14738	0.07442	15.383	3.94326	up	1.14133	0.07442	15.383	3.94326	up	-	-	-	-	-	-	-	-	-	-	0.0523365	0.798965	0.918259	-0.123027	insig	1.16084	0.0146111	14.1256	3.82024	up	1.16199	0.0146111	14.1256	3.82024	up	1.19346	0.0146111	14.1256	3.82024	up	-	-	-	-
2,3,19-Trihydroxyurs-12-en-23-formyl-28-oic Acid	1.14956	0.0240293	15.2585	3.93154	up	1.16468	0.0240293	15.2585	3.93154	up	1.15877	0.0240293	15.2585	3.93154	up	-	-	-	-	-	-	-	-	-	-	0.21568	0.705659	0.930998	-0.103149	insig	1.16357	0.00764929	14.2056	3.82839	up	1.16467	0.00764929	14.2056	3.82839	up	1.19608	0.00764929	14.2056	3.82839	up	-	-	-	-
Tanzawaic Acid B*	1.06198	0.0106502	1.9695	0.97783	insig	0.140554	0.875694	1.02743	0.0390347	insig	1.15416	0.00824926	5.47639	2.45323	up	1.10055	0.0566811	0.521668	-0.938795	insig	1.11798	0.0277644	2.7806	1.4754	up	1.27039	0.0071912	0.0312495	-5.00002	down	1.16129	0.0162393	0.061546	-4.02219	down	1.16234	0.0198658	0.0321066	-4.96099	down	1.19266	0.0105826	0.171135	-2.5468	down	1.12554	0.026514	5.33021	2.41419
Helicascolide B	1.15445	0.000670234	15.1447	3.92074	up	1.16962	0.00126999	3.27448	1.71127	up	1.16185	0.000643997	32.0358	5.00162	up	1.27481	3.66414e-06	0.216214	-2.20947	down	1.07911	0.00614346	2.11532	1.08088	up	1.26524	0.000181477	0.102441	-3.28714	down	0.98556	0.0779259	1.55143	0.633598	insig	1.14137	0.0012032	0.33544	-1.57587	down	1.14719	0.0174045	3.28177	1.71448	up	1.14079	1.8847e-06	9.78348	3.29035
3-Hydroxyurs-5(6),12,18(19)-trien-28-oic acid (Uncargenin B)	1.15444	0.0056835	14.6442	3.87226	up	1.16962	0.0056835	14.6442	3.87226	up	1.16387	0.0056835	14.6442	3.87226	up	-	-	-	-	-	-	-	-	-	-	0.891208	0.145816	1.34077	0.423064	insig	1.16174	0.0145078	19.6346	4.29533	up	1.16267	0.0145078	19.6346	4.29533	up	1.19399	0.0145078	19.6346	4.29533	up	-	-	-	-
4-[7-hydroxy-2,5,5,8a-tetramethyl-1,4,4a,5,6,7,8,8a-octahydronaphthalen-1-yl]butan-2-one	1.15494	0.00507679	14.5542	3.86336	up	1.13642	0.0207628	1.73932	0.79852	insig	1.16443	0.00507679	14.5542	3.86336	up	1.28019	0.000590846	0.119506	-3.06484	down	-	-	-	-	-	1.27053	0.00507679	0.0687088	-3.86336	down	-	-	-	-	-	1.16652	0.000590846	0.119506	-3.06484	down	-	-	-	-	-	1.14887	0.000590846	8.36776	3.06484
3-Oxo-Alpha-Ionol 3'-(6''-Malonyl)Glucoside	1.1411	0.0388843	14.4137	3.84936	up	1.15598	0.0388843	14.4137	3.84936	up	0.681047	0.237939	0.660726	-0.597876	insig	-	-	-	-	-	1.15613	0.0415737	0.0458403	-4.44724	down	1.0419	0.0943701	0.468505	-1.09386	down	1.15208	0.0246474	6.75286	2.7555	up	1.15334	0.0246474	6.75286	2.7555	up	1.1054	0.0694972	0.309553	-1.69174	down	1.13988	0.0415737	0.0458403	-4.44724
3,19-Epoxy-3,22-dihydroxydammara-20,24-dien-26-oic acid δ-lactone (Semialactone)	1.15535	0.00322544	14.3449	3.84247	up	1.17041	0.00322544	14.3449	3.84247	up	1.13684	0.017278	1.62778	0.702904	insig	-	-	-	-	-	1.16532	0.000127681	0.113474	-3.13956	down	1.27084	0.00322544	0.069711	-3.84247	down	-	-	-	-	-	-	-	-	-	-	1.19831	0.000127681	0.113474	-3.13956	down	1.14904	0.000127681	0.113474	-3.13956
Ebuloside	1.14125	9.0915e-05	14.2859	3.83652	up	1.17087	0.000861815	10.0598	3.33053	up	1.13298	0.000577812	2.72264	1.44501	up	0.85736	0.158559	0.704178	-0.505988	insig	1.11793	0.0133826	0.190583	-2.39151	down	0.755047	0.261895	1.12416	0.168849	insig	1.15072	0.0048928	16.0596	4.00537	up	1.16454	0.00618412	11.3088	3.49938	up	1.16371	0.00361062	3.06069	1.61386	up	1.12957	0.0240863	0.270646	-1.88552
ent-3β,16α,17,19-Tetrahydroxykaurane	1.15528	0.00374359	13.9792	3.80521	up	0.912069	0.0734249	1.33186	0.413441	insig	1.16475	0.00374359	13.9792	3.80521	up	1.27545	0.0140424	0.0952746	-3.39176	down	-	-	-	-	-	1.27089	0.00374359	0.0715351	-3.80521	down	-	-	-	-	-	1.16208	0.0140424	0.0952746	-3.39176	down	-	-	-	-	-	1.14451	0.0140424	10.496	3.39176
Methyl 3,7-dihydroxy-15-cycloneranate	1.15323	0.00314816	13.628	3.76851	up	1.15796	0.00239221	3.31938	1.73091	up	1.1655	0.00298856	167.15	7.385	up	1.26574	0.00584979	0.24357	-2.03759	down	1.16314	0.00735443	12.2652	3.6165	up	1.26864	0.00302965	0.0368361	-4.76274	down	1.08234	0.00893571	0.502003	-0.994231	insig	1.15689	0.00509406	0.122273	-3.03182	down	1.18835	0.0188808	6.15716	2.62227	up	1.14827	0.00526643	50.3559	5.65409
10-hydroxymajoroside	1.15405	0.00748694	13.327	3.73628	up	1.16918	0.00748694	13.327	3.73628	up	1.10596	0.023224	1.76	0.815577	insig	-	-	-	-	-	1.16397	0.00320247	0.132063	-2.9207	down	0.118959	0.821118	1.03337	0.0473509	insig	1.16133	0.0132199	13.7716	3.78363	up	1.16246	0.0132199	13.7716	3.78363	up	1.10532	0.0455732	1.81873	0.862928	insig	1.1477	0.00320247	0.132063	-2.9207
Rhamnosylfucose	1.14417	0.000851578	12.9915	3.6995	up	1.15794	0.000677375	10.8049	3.43361	up	1.16547	0.00174259	95.2093	6.57303	up	0.433643	0.48659	0.831688	-0.265886	insig	1.14542	0.0374725	7.32857	2.87353	up	1.06937	0.0500454	0.600372	-0.736072	insig	1.13308	0.0374427	7.79974	2.96343	up	1.12836	0.039094	6.48695	2.69754	up	1.19437	0.0312585	57.1609	5.83696	up	1.13321	0.0334253	8.81168	3.13942
Javanicolide C	1.15484	0.00164363	12.7029	3.66708	up	1.16363	0.000631592	4.65634	2.2192	up	1.14125	0.000372251	2.47549	1.30772	up	1.25787	0.0114524	0.366558	-1.44789	down	1.15665	0.0113784	0.194876	-2.35937	down	1.1395	0.014351	0.390644	-1.35607	down	1.10735	0.0844289	4.96231	2.31101	up	0.8431	0.20887	1.81897	0.863125	insig	0.198121	0.907122	0.967037	-0.0483574	insig	1.07578	0.0202388	0.531639	-0.911482
methyl (1S,4S,5R,6S,7S,8R,11S,12R,14S,15R)-12-acetyloxy-4,7-dihydroxy-6-[(1S,2S,6S,8S,9R,11S)-2-hydroxy-11-methyl-5,7,10-trioxatetracyclo[6.3.1.02,6.09,11]dodec-3-en-9-yl]-6-methyl-14-(3-methylbutanoyloxy)-3,9-dioxatetracyclo[6.6.1.01,5.011,15]pentadecane-11-carboxylate	1.06485	0.0468415	12.4994	3.64379	up	1.16565	0.0445356	178.475	7.47958	up	0.94477	0.0922392	2.5725	1.36317	insig	1.17128	0.223	14.2786	3.83579	up	0.987407	0.0440829	0.20581	-2.28062	insig	1.14193	0.0795712	0.297361	-1.74971	down	0.960866	0.0194153	3.71684	1.89408	insig	1.16413	0.0164776	53.0714	5.72986	up	0.501295	0.390284	0.764961	-0.386541	insig	1.14282	0.0428007	0.0144138	-6.1164
3,6,24-Trihydroxy-12-Ursen-27-Oic Acid	0.187077	0.758326	1.09178	0.126679	insig	0.219432	0.807463	0.945839	-0.080333	insig	0.02567	0.987142	0.995803	-0.00606717	insig	0.487603	0.530196	0.86633	-0.207012	insig	0.223343	0.724268	0.912094	-0.132746	insig	1.253	0.0424668	0.115794	-3.11037	down	1.14866	0.0432295	0.126421	-2.98369	down	1.16211	0.0125004	0.109522	-3.1907	down	1.18277	0.0299489	0.115308	-3.11644	down	0.198247	0.795576	1.05283	0.0742658
Scandoside	1.15309	0.00015484	12.3698	3.62875	up	1.15511	9.62611e-06	14.1326	3.82095	up	1.14869	0.000267305	1.57532	0.655649	insig	0.432195	0.600088	1.14251	0.192202	insig	1.16031	0.00050935	0.127352	-2.9731	down	1.11327	0.0355806	0.804096	-0.31456	insig	1.16074	0.0034632	9.94651	3.31419	up	1.14683	0.0018735	11.3639	3.50639	up	1.04652	0.0506848	1.26671	0.341089	insig	1.12623	5.4754e-05	0.111468	-3.1653
Soyasapogenol E*	1.13785	0.0385034	12.2724	3.61734	up	0.456945	0.417045	1.23293	0.302091	insig	1.13325	0.0462861	5.94266	2.57111	up	1.27615	1.3185e-06	0.100464	-3.31525	down	1.11564	0.00259845	0.484231	-1.04623	down	1.17222	0.0400134	0.209258	-2.25664	down	0.9664	0.175413	2.56809	1.3607	insig	1.08827	0.00912642	0.258001	-1.95455	down	0.285918	0.580304	1.24355	0.314465	insig	1.1459	1.46848e-06	4.81995	2.26902
3β,6β-Dihydroxy-urs-12,19(29)-dien-28-oic acid	1.15243	0.0134377	12.1323	3.60078	up	1.16739	0.0134377	12.1323	3.60078	up	1.16186	0.0134377	12.1323	3.60078	up	-	-	-	-	-	-	-	-	-	-	0.789659	0.263628	1.59383	0.672501	insig	1.14984	0.0604605	19.3369	4.27328	up	1.15099	0.0604605	19.3369	4.27328	up	1.18174	0.0604605	19.3369	4.27328	up	-	-	-	-
6,9-Dihydroxy-7-megastigmen-3-one	1.15157	0.0138612	11.9995	3.5849	up	0.184459	0.833202	1.04881	0.0687485	insig	1.07582	0.0238108	2.11855	1.08307	up	1.26675	0.0373848	0.0874043	-3.51615	down	1.15613	0.018716	0.176553	-2.50183	down	0.0891114	0.926521	1.03286	0.0466397	insig	1.1323	0.088973	12.3937	3.63154	up	0.0428425	0.834267	1.08327	0.115388	insig	0.894653	0.203305	2.18815	1.12971	insig	0.97994	0.0977127	2.01996	1.01433
3-Hydroxyurs-12-en-28-oic acid (3-Epiursolic acid)*	1.14781	0.0275498	11.6597	3.54346	up	1.09991	0.00322811	0.433043	-1.20742	down	1.15744	0.0275498	11.6597	3.54346	up	1.27981	0.00321998	0.03714	-4.75088	down	-	-	-	-	-	1.01529	0.0825221	0.548521	-0.866381	insig	1.14291	0.0490234	6.3956	2.67708	up	1.12961	0.000511073	0.237533	-2.0738	down	1.17473	0.0490234	6.3956	2.67708	up	1.14845	0.00321998	26.9251	4.75088
2,3-Dihydroxyoleana-11,13(18)-dien-28-oic acid (Camaldulenic acid)	1.15586	0.00121002	11.2197	3.48796	up	1.16376	0.00151697	2.00481	1.00347	up	1.14678	0.0133727	0.393382	-1.346	down	1.27999	0.000851007	0.178688	-2.48449	down	1.16414	0.00609339	0.0350618	-4.83396	down	0.785377	0.279203	0.706356	-0.501532	insig	1.12492	0.0912436	7.92508	2.98643	up	0.526109	0.409228	1.41611	0.501937	insig	1.10727	0.00273457	0.277868	-1.84753	down	1.14316	0.00854963	0.196219	-2.34947
Oleuropeinic acid	1.14512	0.0265224	11.0031	3.45983	up	1.15996	0.0265224	11.0031	3.45983	up	0.402485	0.495152	1.20262	0.266186	insig	-	-	-	-	-	1.14121	0.0468144	0.109299	-3.19365	down	1.25913	0.0265224	0.0908838	-3.45983	down	-	-	-	-	-	-	-	-	-	-	1.17368	0.0468144	0.109299	-3.19365	down	1.1256	0.0468144	0.109299	-3.19365
Ursolic acid*	1.14054	0.0321047	10.6876	3.41787	up	0.078231	0.781829	1.05636	0.0791033	insig	1.13001	0.0394103	5.08044	2.34495	up	1.27776	0.00129371	0.0988399	-3.33876	down	1.11734	0.0150186	0.475358	-1.07291	down	1.16017	0.0295275	0.235857	-2.08402	down	0.951733	0.189138	2.52074	1.33385	insig	1.08527	0.00359647	0.24915	-2.00491	down	0.195047	0.649018	1.19826	0.260936	insig	1.1409	0.000437549	4.80938	2.26585
Rubiarbonone E*	1.15266	0.00976965	10.6775	3.41651	up	1.10751	0.0316532	1.8245	0.867499	insig	1.13866	0.00171817	0.36962	-1.43589	down	1.27904	0.0023368	0.170873	-2.54901	down	1.16471	0.00340635	0.0346166	-4.85239	down	0.669633	0.38924	0.746155	-0.422453	insig	1.11943	0.104629	7.96709	2.99405	up	0.419212	0.479379	1.36136	0.445046	insig	1.10282	0.00344021	0.275793	-1.85834	down	1.14452	0.00431406	0.202587	-2.30339
3-Hydroxycycloarta-24-ene-26-oic acid (Isomangiferolic acid)*	1.1433	0.0233361	10.6043	3.40658	up	0.473687	0.41531	1.16965	0.226073	insig	1.14581	0.0279048	5.68939	2.50828	up	1.27535	0.000895776	0.110299	-3.1805	down	1.10179	0.00340984	0.536518	-0.898301	insig	1.20944	0.0247608	0.232329	-2.10576	down	1.04767	0.0769641	2.46368	1.30082	up	1.11988	0.000453167	0.271743	-1.87969	down	0.628951	0.311454	1.32181	0.402515	insig	1.14487	0.000987581	4.8642	2.2822
Abscisic acid glucose ester	1.14812	0.0199401	10.583	3.40368	up	1.16308	0.0199401	10.583	3.40368	up	0.995283	0.060829	1.77151	0.824976	insig	-	-	-	-	-	1.15788	0.0150785	0.167392	-2.5787	down	0.984726	0.0793595	0.61624	-0.698435	insig	1.15199	0.027216	6.52167	2.70524	up	1.1531	0.027216	6.52167	2.70524	up	0.257293	0.653088	1.09167	0.126541	insig	1.14178	0.0150785	0.167392	-2.5787
Corymbolone	-	-	-	-	-	1.16788	0.00924971	0.0894447	-3.48286	down	1.16543	0.000711431	0.117017	-3.09521	down	1.27658	0.00924971	0.0894447	-3.48286	down	1.16511	0.000711431	0.117017	-3.09521	down	1.20624	0.134709	9.2894	3.21559	up	1.10664	0.134709	9.2894	3.21559	up	0.452708	0.639458	0.830888	-0.267274	insig	0.0742314	0.847099	1.08702	0.12038	insig	0.926564	0.110754	1.30826	0.387654
3,23-Dihydroxy-24-oxo-olean-12-en-28-oic acid-28-O-glucoside	1.14583	0.00771492	10.5137	3.39419	up	1.10389	0.00343867	3.77932	1.91813	up	1.0978	0.00229871	10.4062	3.37937	up	1.1316	0.0836864	0.359468	-1.47606	down	0.229862	0.985363	0.989779	-0.014821	insig	1.25634	0.00706967	0.104787	-3.25447	down	0.242755	0.67401	1.10169	0.139721	insig	0.994744	0.0887574	0.396023	-1.33634	insig	0.33543	0.87387	1.09043	0.1249	insig	0.874881	0.080499	2.75346	1.46124
Isocupressic acid	1.14934	0.0171796	10.4985	3.39211	up	1.16432	0.0171796	10.4985	3.39211	up	1.15896	0.0171796	10.4985	3.39211	up	-	-	-	-	-	-	-	-	-	-	1.26466	0.0171796	0.0952521	-3.39211	down	-	-	-	-	-	-	-	-	-	-	-	-	-	-	-	-	-	-	-
Oleanolic acid*	1.14594	0.017648	10.2956	3.36395	up	0.623767	0.307776	1.19904	0.261882	insig	1.14903	0.0211784	5.39006	2.4303	up	1.27549	0.000980242	0.116462	-3.10207	down	1.10612	0.00526978	0.523531	-0.933652	insig	1.18195	0.0109132	0.236776	-2.0784	down	0.952047	0.178083	2.43775	1.28555	insig	1.07743	0.00541214	0.283904	-1.81652	down	0.342045	0.535938	1.27624	0.351898	insig	1.14377	0.000766082	4.49531	2.16842
1,2,3-Trihydroxy-12-Ursen-28-Oic Acid	1.15272	0.0105615	10.2871	3.36277	up	1.16788	0.0105615	10.2871	3.36277	up	1.16228	0.0105615	10.2871	3.36277	up	-	-	-	-	-	-	-	-	-	-	0.709302	0.281149	0.805317	-0.312371	insig	1.15391	0.0289591	8.2844	3.0504	up	1.15521	0.0289591	8.2844	3.0504	up	1.18622	0.0289591	8.2844	3.0504	up	-	-	-	-
(6R,9R)-3-Oxo-α-ionol-β-D-malonyl-glucoside	1.14109	0.0214279	10.1932	3.34953	up	1.16896	0.0188981	61.1576	5.93446	up	0.771132	0.206332	1.32773	0.408959	insig	1.26557	0.0282938	5.99985	2.58493	up	1.15192	0.00582135	0.130256	-2.94058	down	1.14363	0.0539793	0.502758	-0.992063	insig	1.14199	0.0118485	5.12471	2.35747	up	1.16475	0.01136	30.7475	4.9424	up	1.01343	0.0346204	0.667526	-0.583104	insig	1.14809	0.00640245	0.0217099	-5.5255
Shizukafuranol	1.11345	0.0710084	10.1175	3.33878	up	1.12839	0.0710084	10.1175	3.33878	up	1.1225	0.0710084	10.1175	3.33878	up	-	-	-	-	-	-	-	-	-	-	1.14695	0.00213376	3.49697	1.8061	up	1.16482	0.00522075	35.3804	5.14488	up	1.1658	0.00522075	35.3804	5.14488	up	1.19728	0.00522075	35.3804	5.14488	up	-	-	-	-
3'-O-Caffeoyl sweroside	1.14927	0.000320438	9.98911	3.32036	up	1.14221	0.00834817	0.602195	-0.731698	insig	1.1656	0.000989306	64.8766	6.01963	up	1.27485	0.002357	0.0602852	-4.05205	down	1.15485	0.0186216	6.49474	2.69927	up	1.26947	0.00078973	0.0989002	-3.33788	down	0.00367946	0.933254	0.987924	-0.0175275	insig	1.16498	0.00264244	0.0595572	-4.06958	down	1.19568	0.00566992	6.41631	2.68174	up	1.14884	0.00249882	107.734	6.75132
2,3,23-Trihydroxyolean-12-ene-28,29-dioic acid 29-methyl ester (Phytolaccagenin)	1.10986	0.089758	9.98783	3.32017	up	1.12469	0.089758	9.98783	3.32017	up	1.1186	0.089758	9.98783	3.32017	up	-	-	-	-	-	-	-	-	-	-	1.04231	0.0373071	2.57579	1.36501	up	1.16041	0.0248678	25.7266	4.68519	up	1.16147	0.0248678	25.7266	4.68519	up	1.19268	0.0248678	25.7266	4.68519	up	-	-	-	-
8-O-Acetylmussaenoside	1.14873	1.42918e-05	9.98477	3.31973	up	1.17119	0.00046752	9.92206	3.31064	up	1.16289	3.82049e-05	4.62286	2.20879	up	0.109378	0.963395	0.99372	-0.00908911	insig	1.09636	0.00216382	0.462991	-1.11094	down	1.20914	0.00649445	0.732821	-0.448467	insig	1.15443	0.00134346	7.31705	2.87126	up	1.16538	0.00317072	7.2711	2.86217	up	1.1905	0.00258084	3.38773	1.76032	up	1.13893	0.00839555	0.465917	-1.10185
Dehydrochamaecynenol	0.579759	0.308908	1.40612	0.49172	insig	0.169416	0.714024	0.917867	-0.123642	insig	1.16104	0.0149546	15.9353	3.99415	up	0.676759	0.252626	0.652766	-0.615363	insig	1.11307	0.0894536	11.3328	3.50243	up	1.05569	0.0406694	0.547962	-0.867852	insig	0.251555	0.529655	0.7705	-0.376132	insig	0.936682	0.0876229	0.502956	-0.991495	insig	1.1838	0.0347223	8.73193	3.1263	up	1.13871	0.0331122	17.3612	4.11779
Rubianol-g*	1.14523	0.0256757	9.84622	3.29957	up	1.01845	0.0873247	1.82372	0.866881	insig	1.11103	0.00110983	0.368832	-1.43896	down	1.27848	0.00319812	0.18522	-2.43269	down	1.16505	0.00159189	0.0374593	-4.73853	down	0.419085	0.629423	0.849798	-0.234808	insig	1.12873	0.0906585	8.36729	3.06476	up	0.660643	0.33885	1.54979	0.632072	insig	1.10114	0.00801691	0.313433	-1.67377	down	1.14588	0.00142065	0.202242	-2.30584
Betulinic acid*	1.14517	0.0222354	9.75603	3.28629	up	0.387024	0.514734	1.12141	0.165315	insig	1.1492	0.0263563	5.5897	2.48277	up	1.2766	0.00057278	0.114945	-3.12098	down	1.10414	0.00337877	0.572948	-0.803525	insig	1.19572	0.0168326	0.212466	-2.2347	down	0.896752	0.204914	2.07282	1.0516	insig	1.10078	0.00244277	0.238261	-2.06938	down	0.222549	0.631946	1.18762	0.248071	insig	1.14587	0.00063377	4.98452	2.31746
Morolic acid*	1.14468	0.0297128	9.55577	3.25637	up	0.554637	0.372971	1.2202	0.287119	insig	1.14042	0.0353278	5.1693	2.36997	up	1.27806	0.00417843	0.127693	-2.96925	down	1.12877	0.0219696	0.540961	-0.886402	insig	1.15881	0.0254833	0.258574	-1.95135	down	0.954216	0.193658	2.47087	1.30502	insig	1.05591	0.00723398	0.315512	-1.66423	down	0.399571	0.502121	1.33665	0.418618	insig	1.13983	0.00305248	4.23644	2.08285
3-Hydroxy-9,19-cyclolanost-24-en-26-oic acid (Mangiferolic acid)*	1.1373	0.0290529	9.18609	3.19945	up	0.118953	0.780158	1.05536	0.0777296	insig	1.13259	0.0331688	5.20858	2.38089	up	1.26915	0.00426341	0.114886	-3.12172	down	0.980816	0.0602693	0.567007	-0.818561	insig	1.16937	0.0257043	0.247522	-2.01437	down	0.907943	0.192722	2.27375	1.18508	insig	1.08358	0.00204583	0.261223	-1.93664	down	0.358907	0.531792	1.28924	0.366515	insig	1.13134	0.00292667	4.93538	2.30316
3-Hydroxy-23-oxoolean-12-en-28-oic acid (Gypsogenin)	1.1519	0.0101261	9.13806	3.19189	up	0.0173796	0.855185	0.953693	-0.0684034	insig	0.596583	0.349931	0.75762	-0.400454	insig	1.2546	0.052468	0.104365	-3.26029	down	1.1522	0.0442523	0.0829081	-3.59234	down	0.678728	0.316361	1.37561	0.460071	insig	1.15011	0.046852	12.5704	3.65196	up	0.485528	0.419773	1.31191	0.391667	insig	0.077617	0.89272	1.04219	0.0596165	insig	0.438657	0.477575	0.794406	-0.332051
ent-2alpha-Hydroxyisokaurene*	1.14903	0.0167484	9.05271	3.17835	up	1.16406	0.0167484	9.05271	3.17835	up	0.999373	0.0360769	0.663918	-0.590922	insig	-	-	-	-	-	1.16504	0.00100049	0.0733392	-3.76927	down	0.122048	0.991228	1.00355	0.00511717	insig	1.12796	0.0812075	9.08487	3.18347	up	1.12928	0.0812075	9.08487	3.18347	up	0.781623	0.202568	0.666278	-0.585805	insig	1.14883	0.00100049	0.0733392	-3.76927
3-Hydroxy-3,7,11-trimethyldodeca-1,6E,10-trien-9-yl isobutyrate*	1.15123	0.00322439	8.8056	3.13842	up	1.15235	0.00153429	3.37968	1.75689	up	1.15618	0.00270279	9.59765	3.26268	up	1.23666	0.0173702	0.383811	-1.38153	down	0.337789	0.597324	1.08995	0.12426	insig	1.26312	0.00328221	0.220079	-2.18391	down	1.10705	0.00612878	1.93793	0.954514	insig	0.903971	0.107886	0.743797	-0.42702	insig	1.11331	0.00444028	2.11224	1.07877	up	1.09673	0.0123958	2.83981	1.50579
6a-methyl-10-methylene-5,11-dioxododecahydro-9H-9,11a-methanonaphtho[1',2':1,7]cyclohepta[1,2-b]oxirene-3-carboxylic acid	1.12167	0.03599	8.2418	3.04296	up	1.10076	0.0615825	3.00879	1.58918	up	1.13844	0.0353701	9.41445	3.23488	up	1.20368	0.00173439	0.365065	-1.45378	down	0.29375	0.594062	1.14228	0.191917	insig	1.01521	0.126494	0.568126	-0.815716	insig	1.13118	0.00202638	4.68238	2.22724	up	1.11872	0.0173726	1.70937	0.773468	insig	1.17533	0.00277298	5.3486	2.41916	up	1.10873	0.000503592	3.12898	1.64569
13-Methyl-8,11,13-Podocarpatriene-2,19-diol	0.981017	0.0327351	2.59096	1.37348	insig	1.07497	0.0106721	1.76354	0.818477	insig	1.16546	0.00139779	32.5128	5.02294	up	0.722894	0.298415	0.680653	-0.555008	insig	1.12444	0.108741	12.5486	3.64945	up	1.2069	0.000992862	0.24032	-2.05697	down	0.536472	0.381305	0.622658	-0.683488	insig	1.00182	0.0229274	0.423814	-1.2385	down	1.16509	0.0705892	7.81346	2.96596	up	1.14515	0.0157259	18.4361	4.20446
3,11-Dihydroxy-23-Oxo-20(29)-Lupen-28-Oic Acid	1.15099	0.0109059	7.88942	2.97992	up	1.16618	0.0109059	7.88942	2.97992	up	1.16037	0.0109059	7.88942	2.97992	up	-	-	-	-	-	-	-	-	-	-	1.2477	0.00662039	3.55493	1.82982	up	1.16447	0.00640003	28.0464	4.80974	up	1.16547	0.00640003	28.0464	4.80974	up	1.19691	0.00640003	28.0464	4.80974	up	-	-	-	-
Micheliolide	1.1397	0.0294281	7.08391	2.82455	up	1.15484	0.0294281	7.08391	2.82455	up	1.14903	0.0294281	7.08391	2.82455	up	-	-	-	-	-	-	-	-	-	-	1.20347	0.0269553	3.51773	1.81465	up	1.16138	0.0202151	24.9193	4.63919	up	1.16243	0.0202151	24.9193	4.63919	up	1.19369	0.0202151	24.9193	4.63919	up	-	-	-	-
Dendronobilin I*	1.11244	0.000136152	7.00458	2.8083	up	1.1584	0.0010766	2.68901	1.42707	up	1.14269	0.000281487	7.09748	2.82731	up	1.1168	0.0135942	0.383893	-1.38123	down	0.0515122	0.97061	1.01326	0.019009	insig	1.2655	0.00157792	0.267635	-1.90166	down	0.902155	0.0739646	1.87467	0.906638	insig	1.04674	0.0219618	0.719673	-0.474587	insig	1.02798	0.0204952	1.89954	0.925647	insig	1.06428	0.00256275	2.63944	1.40023
1β-Hydroxy-2-oxopomolic acid	1.13832	0.0363674	6.83418	2.77277	up	1.15338	0.0363674	6.83418	2.77277	up	1.14736	0.0363674	6.83418	2.77277	up	-	-	-	-	-	-	-	-	-	-	1.22345	0.0221032	4.51284	2.17404	up	1.16211	0.0187475	30.8416	4.9468	up	1.16315	0.0187475	30.8416	4.9468	up	1.19445	0.0187475	30.8416	4.9468	up	-	-	-	-
(1E,4Z)-8-Hydroxy-6-oxogermacra-1(10),4,7(11)-trieno-12,8-lactone	1.13484	0.0478594	6.59386	2.72112	up	1.14977	0.0478594	6.59386	2.72112	up	0.380465	0.526716	0.80829	-0.307056	insig	-	-	-	-	-	1.13876	0.0599624	0.122582	-3.02818	down	1.12113	0.086627	2.75285	1.46093	up	1.15425	0.0484725	18.1519	4.18205	up	1.15529	0.0484725	18.1519	4.18205	up	0.962034	0.109188	2.2251	1.15387	insig	1.12302	0.0599624	0.122582	-3.02818
8-O-feruloylharpagide	1.06672	0.100967	6.57681	2.71739	up	0.91648	0.157469	2.74531	1.45697	insig	0.932331	0.152308	2.873	1.52256	insig	0.998674	0.102488	0.417423	-1.26042	insig	0.901841	0.0927603	0.436837	-1.19483	insig	0.698626	0.317271	0.609697	-0.713835	insig	1.09484	0.00336985	4.00987	2.00355	up	0.84952	0.0741353	1.67381	0.743136	insig	0.916041	0.0473605	1.75166	0.808723	insig	0.0659472	0.888111	1.04651	0.065587
Vomifoliol 9-[Xylosyl-(1→6)-Glucoside]	1.15032	0.00385803	6.53391	2.70795	up	1.14223	0.00162845	10.6176	3.40839	up	1.135	0.00482333	2.11874	1.08321	up	0.89734	0.107994	1.625	0.700439	insig	1.14917	0.00341783	0.324269	-1.62474	down	0.983496	0.0815358	0.607487	-0.719076	insig	1.10303	0.0755193	3.96926	1.98887	up	1.09547	0.0576558	6.45005	2.68931	up	0.504033	0.418005	1.28711	0.364133	insig	1.09119	0.000632454	0.19955	-2.32518
4-(Hydroxymethyl)-2,4-Dimethyl-3-(3-Methyl-7-Oxoocta-1,3-Dien-1-Yl)Cyclohex-2-En-1-one	1.13463	0.00964086	6.41807	2.68214	up	0.0157314	0.934986	1.0098	0.0140708	insig	1.15657	0.00997245	17.4939	4.12878	up	1.26089	0.00103041	0.157337	-2.66807	down	1.06988	0.0405453	2.72572	1.44664	up	1.26526	0.0111859	0.102446	-3.28706	down	0.897712	0.143334	0.657506	-0.604924	insig	1.16399	0.00310012	0.10345	-3.27299	down	1.05802	0.0120461	1.79218	0.841715	insig	1.14204	0.00257401	17.3241	4.11471
ent-3α,16β,17,19-Tetrahydroxykauran-19-ylacetate-17-O-β-D-glucopyranoside	1.14326	0.026449	6.39644	2.67727	up	1.15829	0.026449	6.39644	2.67727	up	1.15005	0.00145504	0.1658	-2.59248	down	-	-	-	-	-	1.16487	0.00325336	0.0259207	-5.26975	down	1.25834	0.026449	0.156337	-2.67727	down	-	-	-	-	-	-	-	-	-	-	1.19783	0.00325336	0.0259207	-5.26975	down	1.14857	0.00325336	0.0259207	-5.26975
Glucosyl 9-hydroxy-3-methyldec-2-enoic acid	1.15394	0.00265749	6.27346	2.64926	up	1.17042	0.00239811	15.4641	3.95085	up	0.997733	0.0302037	1.25842	0.33161	insig	1.27358	0.00174726	2.465	1.30159	up	1.16184	0.00367193	0.200594	-2.31765	down	1.03451	0.0685465	1.25929	0.332605	insig	1.16254	0.00545827	7.90008	2.98187	up	1.16535	0.00476927	19.4737	4.28345	up	1.12396	0.01606	1.58471	0.664214	insig	1.14778	0.00315454	0.0813768	-3.61924
Tinosinenoside H	1.14992	0.0140281	6.20832	2.6342	up	0.0550599	0.934782	1.01263	0.0181102	insig	1.15932	0.0140281	6.20832	2.6342	up	1.27274	0.0149286	0.163109	-2.61609	down	-	-	-	-	-	1.21659	0.00211217	2.04755	1.0339	up	1.1648	0.00325625	12.7118	3.6681	up	1.11549	0.00206451	2.07341	1.05201	up	1.19722	0.00325625	12.7118	3.6681	up	1.14216	0.0149286	6.13087	2.61609
Phaseic acid	1.1049	0.0051814	6.14728	2.61995	up	1.08801	0.00388608	3.71985	1.89525	up	0.0596756	0.911493	0.983432	-0.0241024	insig	0.707232	0.284871	0.605122	-0.724702	insig	1.11308	0.00935226	0.159979	-2.64405	down	1.17802	0.0103898	0.4412	-1.18049	down	1.00479	0.0205686	2.71218	1.43945	up	0.79356	0.13933	1.6412	0.714751	insig	1.10763	0.0180344	0.43389	-1.2046	down	1.06593	0.00699351	0.264374	-1.91935
Nootkatone	1.01715	0.00527993	5.85231	2.54901	up	1.13937	0.0132452	6.29617	2.65447	up	1.00273	0.0102555	3.10606	1.63509	up	0.219128	0.91307	1.07584	0.105468	insig	0.63218	0.311025	0.530741	-0.91392	insig	0.0141216	0.940188	1.01452	0.0207972	insig	1.0217	0.0111118	5.93729	2.5698	up	1.12841	0.0230976	6.38759	2.67527	up	1.02084	0.0207311	3.15116	1.65588	up	0.719174	0.201026	0.493326	-1.01939
Elegansol A	1.15177	0.00289973	5.81042	2.53864	up	1.15547	0.00109469	3.8291	1.937	up	1.15189	0.00104521	6.14342	2.61904	up	1.11697	0.0617876	0.659005	-0.601638	insig	0.276562	0.735397	1.05731	0.0803995	insig	1.26825	0.00341428	0.188575	-2.40679	down	0.633472	0.271602	1.0957	0.131857	insig	0.965695	0.0994321	0.722074	-0.469781	insig	0.607224	0.377598	1.1585	0.212256	insig	0.944877	0.0482904	1.6044	0.682038
Xylariterpenoid E*	1.14267	0.0212881	5.67522	2.50468	up	1.11615	0.0355215	2.42494	1.27795	up	1.12865	0.029435	2.98498	1.57772	up	1.25337	0.00977026	0.427286	-1.22673	down	1.12254	0.0108832	0.525968	-0.926954	insig	1.16835	0.0416605	2.52746	1.33769	up	1.15677	0.0234103	14.3439	3.84236	up	1.14567	0.0281053	6.12894	2.61564	up	1.18114	0.0264679	7.54443	2.91541	up	0.831144	0.111472	1.23095	0.299774
Cymatherol A	1.15368	0.00199218	5.5594	2.47493	up	1.15336	0.00032782	3.05957	1.61333	up	1.16541	0.00182245	29.9874	4.90628	up	1.21332	0.0335756	0.550341	-0.861603	insig	1.16408	0.0022967	5.394	2.43135	up	1.27168	0.00182245	0.0333473	-4.90628	down	1.16454	0.0022967	0.185391	-2.43135	down	1.16303	0.0102997	0.102028	-3.29296	down	-	-	-	-	-	1.14546	0.0102997	9.80119	3.29296
Dehydroxypaederosidic Acid	1.14515	0.0128052	5.19651	2.37754	up	1.1034	0.00639126	3.49687	1.80606	up	1.1487	0.00924141	9.53879	3.25381	up	0.82482	0.218385	0.672927	-0.571477	insig	1.00959	0.0220524	1.83562	0.876264	insig	1.18165	0.0109948	0.429424	-1.21952	down	1.08783	0.0594151	2.23151	1.15802	up	0.759177	0.158772	1.50164	0.58654	insig	1.14413	0.0276419	4.09619	2.03428	up	1.01088	0.0642709	2.72781	1.44774
3-Acetoxy-9,13-epoxy-16-hydroxy-labda-15,16-olide	1.15225	0.00339547	5.10343	2.35147	up	1.1564	0.00229738	2.70863	1.43756	up	1.16529	0.00286896	38.4634	5.26541	up	1.2437	0.0098278	0.530747	-0.913904	insig	1.16418	0.00277706	7.53677	2.91395	up	1.2694	0.00340109	0.138628	-2.85071	down	1.10326	0.00980241	0.70748	-0.499239	insig	1.15401	0.00769359	0.375493	-1.41314	down	1.19722	0.00210831	5.33211	2.41471	up	1.14784	0.00457891	14.2003	3.82785
4-[(1S,4aR,5R,8aR)-5-hydroxy-5,8a-dimethyl-2-methylidene-3,4,4a,6,7,8-hexahydro-1H-naphthalen-1-yl]-2-methylidenebutanal	1.12659	0.00151293	5.02041	2.3278	up	0.693688	0.266356	0.91147	-0.133732	insig	1.00917	0.0230341	1.5092	0.593783	insig	1.25418	0.000199023	0.181553	-2.46154	down	1.10466	0.00969366	0.300613	-1.73402	down	0.760036	0.219399	0.846053	-0.241179	insig	1.12344	0.00809442	4.24753	2.08662	up	0.939267	0.0880366	0.771153	-0.374912	insig	0.781612	0.165094	1.27686	0.352604	insig	1.06574	0.0192199	1.65579	0.727515
1'S,4'S-4'-Dihydroabscisic acid-4'-O-β-malonylglucopyranoside	1.14444	0.00247885	4.8635	2.282	up	1.17071	0.00363879	29.0057	4.85826	up	1.08673	0.00671721	1.66826	0.738343	insig	1.27251	0.0139385	5.96394	2.57627	up	1.13344	0.00653629	0.343016	-1.54365	down	1.24728	0.00880312	0.508035	-0.976999	insig	1.13616	0.000408468	2.47083	1.305	up	1.16632	0.00147881	14.7359	3.88126	up	0.797448	0.184417	0.847534	-0.238656	insig	1.1472	0.00696026	0.0575149	-4.11992
Cupresin B	1.15321	0.000876711	4.80491	2.26451	up	1.12303	0.0175391	0.61494	-0.701483	insig	1.11639	0.00128412	2.53099	1.3397	up	1.27679	0.00480728	0.127981	-2.96599	down	1.05703	0.0646864	0.52675	-0.924809	insig	1.18262	0.00807375	0.597673	-0.742572	insig	1.14114	0.0197682	2.87177	1.52194	up	1.13645	0.00243192	0.367533	-1.44406	down	0.933055	0.0618393	1.5127	0.597129	insig	1.12419	0.00177293	4.11583	2.04118
(1S,4aS,7aR)-7-(3-hydroxybutyl)-4-((((2R,3R,4S,5S,6R)-3,4,5-trihydroxy-6-(hydroxymethyl)tetrahydro-2H-pyran-2-yl)oxy)methyl)-1,4a,5,6,7,7a-hexahydrocyclopenta[c]pyran-1-yl acetate	0.444467	0.435157	0.868214	-0.203877	insig	0.789275	0.245945	0.674252	-0.56864	insig	1.10871	0.0149343	1.7798	0.831713	insig	0.555473	0.396569	0.776597	-0.364763	insig	1.04596	0.0510442	2.04995	1.03559	up	1.09135	0.0585507	0.632844	-0.660079	insig	0.963448	0.0593536	0.549444	-0.863956	insig	1.0086	0.0926328	0.426696	-1.22872	down	0.352387	0.556913	1.12633	0.171635	insig	1.04402	0.0857179	2.63966	1.40035
4-(hydroxymethyl)-3-[(1E,3E,7R)-7-hydroxy-3-methylocta-1,3-dienyl]-2,4-dimethylcyclohex-2-en-1-one	1.14177	0.0172063	4.75378	2.24908	up	1.16875	0.0124506	25.8063	4.68965	up	1.16322	0.0124506	25.8063	4.68965	up	1.27734	0.00542993	5.42859	2.44058	up	1.16248	0.00542993	5.42859	2.44058	up	1.26939	0.0124506	0.0387502	-4.68965	down	1.16297	0.00542993	0.18421	-2.44058	down	-	-	-	-	-	-	-	-	-	-	-	-	-	-
8,15R-Epoxypimaran-16-ol	1.05616	0.00678082	4.69179	2.23014	up	1.16281	7.45794e-05	3.78545	1.92046	up	1.11543	0.000845203	4.4475	2.15299	up	0.54229	0.61608	0.806824	-0.309674	insig	0.195364	0.914125	0.947932	-0.0771439	insig	1.20756	0.000494411	0.203143	-2.29943	down	0.0424614	0.925355	0.953102	-0.0692976	insig	0.579887	0.337887	0.768986	-0.378971	insig	0.19256	0.77669	0.903476	-0.146441	insig	0.453024	0.542119	1.17489	0.23253
4-[2-(3-hydroxy-3-methylbut-1-enyl)-3,6-dimethylphenyl]-2-methylbut-3-en-2-ol	1.14427	6.14857e-05	4.56805	2.19158	up	1.1663	1.1225e-05	2.43505	1.28395	up	1.13386	2.35518e-05	10.3537	3.37207	up	1.20257	0.00517687	0.533061	-0.907627	insig	0.954617	0.023602	2.26654	1.18049	insig	1.23454	0.00168084	0.255518	-1.9685	down	0.37318	0.527609	1.16722	0.223074	insig	0.957059	0.0622914	0.622199	-0.684553	insig	1.00059	0.0522057	2.64555	1.40357	up	1.07301	0.000743163	4.25193	2.08812
7-Hydroxy-8-(Hydroxymethyl)-4b,8,10a-Trimethyl-2,3,4,4a,5,6,7,8A,9,10-Decahydrophenanthren-1-one	1.1123	0.00074423	4.49146	2.16718	up	1.1668	0.00114222	2.31333	1.20997	up	1.13037	0.0002888	4.53167	2.18004	up	1.09066	0.0520962	0.51505	-0.957215	insig	0.00734204	0.978363	1.00895	0.0128573	insig	1.23684	0.000595706	0.418217	-1.25768	down	0.945937	0.0454965	1.87841	0.90951	insig	0.232317	0.771888	0.967474	-0.0477054	insig	1.00188	0.0315957	1.89522	0.922367	insig	1.00887	0.0354575	1.95894	0.970072
Sarcophyton D	1.15219	2.82824e-06	4.4859	2.1654	up	1.16709	3.22406e-06	4.1599	2.05655	up	1.16358	1.48941e-06	3.19603	1.67628	up	0.516178	0.427885	0.927327	-0.10885	insig	1.07785	0.00831226	0.712462	-0.489116	insig	1.26143	5.05169e-05	0.219346	-2.18872	down	0.107738	0.893823	0.983965	-0.0233206	insig	0.463094	0.452888	0.912458	-0.13217	insig	1.04697	0.0286245	0.701038	-0.512436	insig	1.02377	0.0169348	0.768296	-0.380266
3-Hydroxy-24-methylene-9,19-cyclolanostan-26-oic acid (Ambolic acid)	0.207907	0.803715	0.947015	-0.0785401	insig	0.735354	0.163961	0.730586	-0.452874	insig	0.166348	0.885394	1.05519	0.0775003	insig	0.938034	0.0983114	0.771461	-0.374334	insig	0.34047	0.74992	1.11422	0.15604	insig	0.800504	0.202027	0.675565	-0.565835	insig	0.982208	0.0495927	0.63977	-0.644375	insig	1.09809	0.0061303	0.493558	-1.01871	down	0.494673	0.443497	0.712848	-0.488334	insig	0.704006	0.275587	1.4443	0.530375
7-Hydroxy-1-{4-Hydroxy-2,2,6-Trimethyl-7-Oxabicyclo[4.1.0]Heptan-1-Yl}-3-Methylocta-3,5-Dien-2-one	1.13268	0.000437994	4.46798	2.15962	up	1.16279	0.0017215	4.0213	2.00766	up	1.16528	0.00257207	29.7142	4.89308	up	0.446529	0.549078	0.900026	-0.151961	insig	1.15099	0.0278936	6.65048	2.73346	up	1.27158	0.00257207	0.0336539	-4.89308	down	1.15155	0.0278936	0.150365	-2.73346	down	1.16384	0.00695159	0.135333	-2.88542	down	-	-	-	-	-	1.14629	0.00695159	7.3892	2.88542
1,2,3,19,23-Pentahydroxyurs-12-en-28-oic acid	1.1395	5.58201e-05	4.3926	2.13507	up	1.17117	0.00101732	25.6882	4.68303	up	1.16545	0.00101732	25.6882	4.68303	up	1.26776	0.0241468	5.84806	2.54796	up	1.1538	0.0241468	5.84806	2.54796	up	0.488795	0.522647	0.931196	-0.102843	insig	1.1389	0.00915924	4.09037	2.03223	up	1.16487	0.00951903	23.9207	4.58019	up	1.19627	0.00951903	23.9207	4.58019	up	-	-	-	-
11-Acetoxycyclofarnesa-4,8,10-Trien-15-al	1.1493	0.0091022	4.29305	2.102	up	0.422962	0.483664	0.926159	-0.110669	insig	0.888164	0.084902	1.28433	0.361021	insig	1.27483	0.00648527	0.215735	-2.21267	down	1.15527	0.0102876	0.299166	-1.74098	down	0.408416	0.536937	0.932262	-0.101193	insig	1.15874	0.00825668	4.00225	2.00081	up	0.706204	0.202143	0.863423	-0.211861	insig	0.79024	0.15636	1.19734	0.259829	insig	0.979838	0.0317525	1.38673	0.47169
Suspensoside A	1.03341	0.0741113	0.639943	-0.643984	insig	1.16749	8.61117e-05	2.44366	1.28904	up	0.941071	0.0716711	1.20586	0.27006	insig	1.26304	0.0194026	3.81855	1.93303	up	1.0811	0.0366554	1.88432	0.914044	insig	1.16442	0.0377763	1.29537	0.373364	insig	0.697814	0.242176	0.828963	-0.270621	insig	1.1603	0.00451555	3.16544	1.6624	up	1.12033	0.00630368	1.56203	0.643423	insig	1.12486	0.0126908	0.493465	-1.01898
Gibboside	0.898526	0.120318	0.719834	-0.474263	insig	1.08423	0.00278055	2.81851	1.49493	up	0.975634	0.0338934	1.37677	0.461283	insig	1.21085	0.0115168	3.91549	1.96919	up	1.06367	0.0392017	1.91262	0.935547	insig	1.18376	0.00665108	1.42571	0.511676	insig	0.180094	0.844266	1.02627	0.0374124	insig	1.11753	0.000481164	4.01836	2.00661	up	1.15406	0.00106103	1.96286	0.972959	insig	0.980779	0.0185849	0.488474	-1.03365
Geranyl 3-O-xylopyranosyl-glucopyranoside	0.833977	0.152689	0.773806	-0.369956	insig	1.13141	0.00325983	0.389082	-1.36185	down	1.11168	0.0428913	2.47364	1.30664	up	1.27336	5.62899e-05	0.502816	-0.991898	insig	1.15727	0.000137194	3.19672	1.67659	up	0.967554	0.138397	0.695894	-0.52306	insig	1.12381	0.00150955	0.538487	-0.893016	insig	1.15763	1.67545e-05	0.27076	-1.88491	down	1.1231	0.0205874	1.72139	0.783576	insig	1.14632	4.28766e-05	6.35763	2.66849
8-(Beta-D-Glucopyranosyloxy)-2,7-Dimethyldec-2-enedioic acid	1.15152	0.000858659	0.525843	-0.927297	insig	1.16352	3.78895e-05	2.1711	1.11843	up	1.1536	0.00014558	2.16199	1.11236	up	1.27763	0.00018212	4.1288	2.04572	up	1.16143	7.89557e-05	4.11147	2.03965	up	1.23846	0.0188887	1.71738	0.780208	insig	0.731859	0.217339	0.903071	-0.147089	insig	1.15949	0.00565737	3.7286	1.89863	up	1.18944	0.00496824	3.71295	1.89257	up	0.0257753	0.954857	0.995802	-0.00606939
4,10,14-Aromadendranetriol 10,14-Isopropylidene	1.15092	0.000303301	4.11583	2.04118	up	1.06231	0.0121485	1.22873	0.29717	insig	1.16444	0.000992177	35.0896	5.13297	up	1.27198	0.000420749	0.298538	-1.74401	down	1.16033	0.0039626	8.52553	3.09179	up	1.26948	0.00074948	0.174345	-2.51998	down	1.05499	0.0238884	0.717575	-0.478798	insig	1.16321	0.00099192	0.214224	-2.22281	down	1.19192	0.00198974	6.11771	2.61299	up	1.14759	0.00127161	28.5576	4.8358
JiangxiBaiyingsu H	1.13652	0.000217194	4.03883	2.01394	up	1.16461	0.00211282	2.80427	1.48762	up	1.16528	0.00182726	25.8318	4.69107	up	1.05695	0.0511487	0.694326	-0.526314	insig	1.15493	0.0197932	6.39585	2.67714	up	1.27158	0.00182726	0.038712	-4.69107	down	1.15526	0.0197932	0.156351	-2.67714	down	1.16616	0.00156415	0.108559	-3.20345	down	-	-	-	-	-	1.14848	0.00156415	9.21159	3.20345
Dextropimaric acid	1.14712	0.000371456	4.01982	2.00713	up	0.514731	0.413272	1.08181	0.113441	insig	1.00649	0.0302921	1.52172	0.605699	insig	1.26254	0.00740411	0.269118	-1.89369	down	1.11615	0.0280786	0.378553	-1.40143	down	1.11057	0.021118	0.778144	-0.361891	insig	1.14821	0.00285546	3.128	1.64524	up	0.766473	0.169746	0.841801	-0.248449	insig	0.661986	0.263844	1.18411	0.243808	insig	0.889962	0.0637049	1.40664	0.492258
13-(methoxymethyl)-10,11,11-trimethyltetracyclo[8.2.1.01,5.08,12]tridec-6-en-13-ol	1.15521	0.000701483	3.81397	1.93129	up	1.1612	0.004504	0.48229	-1.05203	down	1.08082	0.0122537	2.06366	1.0452	up	1.2793	0.00236436	0.126454	-2.98332	down	1.0407	0.0891547	0.541079	-0.886088	insig	1.23922	0.00121712	0.60444	-0.72633	insig	1.15456	0.00902572	2.30531	1.20496	up	1.15945	0.00131788	0.291515	-1.77836	down	0.721101	0.23165	1.24736	0.318874	insig	1.12468	0.000205704	4.27888	2.09723
2,3,19,23-Tetrahydroxyurs-12-ene-28-oic acid (Myrianthic acid)	0.772602	0.161686	0.838659	-0.253844	insig	1.15201	0.00117659	0.305429	-1.71109	down	0.306763	0.518086	0.67854	-0.559495	insig	1.27109	0.0047492	0.364188	-1.45725	down	0.0633441	0.688902	0.809077	-0.30565	insig	1.23714	0.00116898	2.52033	1.33361	up	1.14947	0.00598471	2.1137	1.07977	up	1.01596	0.0276488	0.769783	-0.377477	insig	0.776993	0.223368	1.71015	0.774119	insig	0.874082	0.0879535	2.2216	1.1516
Robinlin	1.05498	0.0376343	0.548577	-0.866233	insig	1.05755	0.0316544	1.46056	0.546526	insig	1.15663	0.00541774	15.0049	3.90736	up	1.23994	0.0240645	2.66246	1.41276	up	1.15756	0.0117122	27.3524	4.77359	up	1.07352	0.0340692	0.682344	-0.551429	insig	1.11485	0.0184024	0.374319	-1.41766	down	0.0527133	0.978052	0.996607	-0.00490278	insig	1.18397	0.0107531	10.2385	3.35593	up	1.13815	0.00225784	10.2733	3.36083
Acremeremophilane A	1.12541	0.0207026	3.71092	1.89178	up	1.14091	0.0209317	3.67818	1.87899	up	0.835791	0.173536	1.31141	0.391123	insig	0.0483029	0.947806	0.991179	-0.0127818	insig	1.14413	0.000140965	0.353394	-1.50065	down	0.647354	0.311816	0.843598	-0.245373	insig	1.14472	0.00152524	3.13052	1.6464	up	1.14742	0.00158584	3.10291	1.63362	up	0.735708	0.217905	1.10631	0.14575	insig	1.13057	0.000140114	0.356539	-1.48787
Cannabifolin C*	1.09945	0.00465615	1.96903	0.977487	insig	1.16256	0.000218817	0.360491	-1.47196	down	1.12657	0.00135149	3.27828	1.71294	up	1.27316	8.48834e-06	0.18308	-2.44945	down	0.970783	0.036348	1.66492	0.735451	insig	0.699746	0.302276	1.24001	0.310354	insig	1.09182	0.0450448	2.44162	1.28784	up	1.10708	0.0110366	0.447014	-1.16161	down	1.1516	0.0263589	4.0651	2.02329	up	1.13921	1.03685e-05	9.09392	3.1849
Borneol 7-O-[β-D-apiofuranosyl-(1→6)]-β-D-glucopyranoside*	0.92112	0.0563912	0.822958	-0.281109	insig	1.14691	0.0099329	0.396012	-1.33638	down	1.15055	0.006114	2.62207	1.39071	up	1.24686	0.0159506	0.481206	-1.05527	down	1.15832	0.00142406	3.18615	1.67182	up	1.02495	0.0520298	0.683223	-0.549573	insig	1.05731	0.0129855	0.562264	-0.830681	insig	1.1377	0.00395728	0.270564	-1.88596	down	1.07775	0.0742687	1.79146	0.841135	insig	1.14416	0.00753625	6.62119	2.72709
Kanokoside B	0.896042	0.0845014	1.24174	0.312359	insig	0.96697	0.0716332	0.680324	-0.555705	insig	1.15725	0.00730039	3.83796	1.94034	up	1.18643	0.0400461	0.547882	-0.868064	insig	1.15775	0.00355629	3.0908	1.62798	up	0.203774	0.697996	1.07823	0.108662	insig	0.730083	0.24106	1.33887	0.421021	insig	0.748758	0.157914	0.733545	-0.447043	insig	1.16686	0.038996	4.13819	2.049	up	1.13893	0.0148419	5.64137	2.49604
Cordiaquinol C	1.12382	0.0247274	3.49715	1.80618	up	0.854751	0.12997	0.774697	-0.368296	insig	1.12009	0.025129	3.09201	1.62855	up	1.27043	0.000227684	0.221522	-2.17448	down	0.459936	0.418781	0.884151	-0.177636	insig	0.66917	0.327947	0.780891	-0.356807	insig	1.07653	0.0791508	2.7309	1.44937	up	0.959699	0.0683752	0.604954	-0.725103	insig	1.07444	0.0888152	2.41452	1.27174	up	1.13424	0.000116279	3.99125	1.99684
patrinioside*	1.14516	0.0113065	3.49278	1.80438	up	1.14846	0.0107353	2.72929	1.44853	up	1.15587	0.0112919	3.62151	1.85659	up	1.10838	0.0547616	0.78141	-0.355849	insig	0.435743	0.461041	1.03685	0.0522134	insig	1.24491	0.0211365	0.465469	-1.10324	down	1.15358	0.000539281	1.62578	0.701133	insig	1.038	0.0431679	1.2704	0.345284	insig	1.19054	0.000121049	1.6857	0.753346	insig	1.03444	0.0454657	1.3269	0.408062
3-(2-Hydroxyethyl)-1,7,7-Trimethylbicyclo[2.2.1]Heptan-2-one*	1.10575	0.0123672	3.3593	1.74816	up	1.10805	0.00861843	4.46753	2.15948	up	1.13875	0.0127359	5.69173	2.50887	up	0.627127	0.324419	1.3299	0.411316	insig	0.901584	0.0907603	1.69432	0.760706	insig	1.13951	0.0101496	0.352402	-1.5047	down	0.278033	0.562409	1.18383	0.243457	insig	0.650351	0.226156	1.57437	0.654774	insig	0.910075	0.124583	2.00578	1.00416	insig	0.399532	0.443937	1.27402	0.34939
(3,3,8,11a-tetramethyl-1,5,7,7a,8,9,10,11,11a,11b-decahydronaphtho[1,2-e][1,3]dioxepin-8-yl)methanol	1.11208	0.0176289	3.12979	1.64607	up	0.972568	0.118824	1.41486	0.500662	insig	1.16373	0.0132252	38.3894	5.26263	up	1.22463	0.00411344	0.452063	-1.1454	down	1.15983	0.0179853	12.2658	3.61657	up	1.20388	0.00927244	0.207206	-2.27086	down	0.761065	0.172667	0.648511	-0.624797	insig	1.08607	0.00643596	0.293168	-1.7702	down	1.16289	0.076792	7.9545	2.99177	up	1.14896	0.000686845	27.1329	4.76197
Flickinflimilin A	1.1459	3.84162e-05	3.08067	1.62325	up	1.043	0.0283055	1.61187	0.688733	insig	1.15391	1.71722e-05	5.83337	2.54433	up	1.16966	0.0502588	0.523219	-0.934512	insig	1.06479	0.00828366	1.89354	0.921083	insig	1.24471	5.07581e-05	0.2035	-2.2969	down	0.936988	0.0384144	0.626918	-0.673651	insig	1.09589	0.0199132	0.328016	-1.60816	down	0.436639	0.448439	1.18709	0.247432	insig	1.1087	0.0208146	3.61901	1.8556
6'-O-Glucosylaucubin	0.531177	0.389405	0.852033	-0.231018	insig	0.81477	0.12382	0.730806	-0.45244	insig	1.05517	0.0110435	0.538529	-0.892905	insig	0.657326	0.286848	0.857719	-0.221422	insig	1.06472	0.008888	0.632051	-0.661887	insig	1.18634	0.0313836	0.332678	-1.5878	down	1.12167	0.00526691	0.283453	-1.81882	down	1.1307	0.00540892	0.243123	-2.04024	down	1.17679	0.000731223	0.179157	-2.48071	down	0.949996	0.0364183	0.736897	-0.440465
14,15-Dihydroxy-1,2-Dinor-6,10-Phytadien-3-one	1.09743	0.00092608	3.07904	1.62248	up	1.13432	0.00131461	1.84771	0.885736	insig	1.16536	0.0018994	31.4221	4.97371	up	1.03049	0.039555	0.600091	-0.736747	insig	1.15009	0.0347232	10.2052	3.35123	up	1.26505	0.00113665	0.187237	-2.41706	down	0.921651	0.126197	0.576511	-0.79458	insig	1.14534	0.00524307	0.345959	-1.53133	down	1.19365	0.0081694	5.88339	2.55665	up	1.14778	0.00521208	17.006	4.08797
(1S,3R,5R,6R,8R,9S)-6,10,10-trimethyl-2-methylidenetetracyclo[7.1.1.01,5.06,8]undecan-3-ol	1.10314	0.00235388	3.02188	1.59544	up	1.08776	0.0262679	0.55227	-0.856555	insig	1.07952	0.00429792	2.30865	1.20705	up	1.25075	0.00795457	0.182757	-2.452	down	0.596813	0.285505	0.76398	-0.388392	insig	0.813657	0.165124	0.772176	-0.372998	insig	1.03436	0.0374387	2.33342	1.22245	up	1.07916	0.00991712	0.42645	-1.22955	down	0.95588	0.068072	1.78269	0.834054	insig	1.11331	0.00778122	4.1803	2.06361
3-(1-Hydroxyethyl)-1,7,7-Trimethylbicyclo[2.2.1]Heptan-2-one*	1.1303	0.000532079	2.97365	1.57223	up	1.13822	0.000445025	3.18235	1.67009	up	1.08052	0.00490478	2.9823	1.57643	up	0.268172	0.70979	1.07018	0.0978585	insig	0.106012	0.992096	1.00291	0.00419301	insig	1.15666	0.00938877	0.478209	-1.06429	down	0.753027	0.21507	1.42203	0.507948	insig	0.807531	0.169603	1.52183	0.605807	insig	0.672925	0.283879	1.42617	0.512141	insig	0.0602046	0.834373	0.937139	-0.0936655
2,10-dihydroxy-11a-methyl-hexadecahydro-1H-cyclopenta[a]phenanthren-7-one	1.15363	0.00248598	2.96156	1.56636	up	0.291327	0.674883	1.03994	0.0565026	insig	1.1627	0.00127935	4.16646	2.05882	up	1.2654	0.0138362	0.351146	-1.50986	down	1.13791	0.00232877	1.40684	0.492463	insig	1.26589	0.000816771	0.291642	-1.77773	down	0.981259	0.0614017	0.863717	-0.211369	insig	1.15311	0.0104317	0.303291	-1.72123	down	1.02801	0.0372428	1.21512	0.281094	insig	1.1402	0.00983113	4.00644	2.00232
Glucosyl 10,11-dihydroxy-2,6-farneSadienoate	1.14198	0.000381135	0.530212	-0.915359	insig	0.715321	0.217032	0.866161	-0.207293	insig	1.15878	0.00168028	5.75468	2.52474	up	1.22044	0.00914721	1.63361	0.708066	insig	1.16237	1.03676e-05	10.8536	3.4401	up	0.680381	0.29438	0.932747	-0.100442	insig	1.16233	1.62054e-05	0.494554	-1.0158	down	0.922417	0.120394	0.807909	-0.307736	insig	1.19214	2.22711e-05	5.36766	2.42429	up	1.141	0.00673009	6.6439	2.73203
Tricalysione A	1.11838	0.00100564	2.8134	1.49232	up	1.01856	0.0337667	1.29347	0.371241	insig	1.16471	0.00345358	16.9456	4.08284	up	1.2138	0.00256646	0.459751	-1.12108	down	1.15414	0.0234705	6.02317	2.59052	up	1.10806	0.0161123	0.581277	-0.782703	insig	0.912287	0.0864453	1.63537	0.709613	insig	0.818663	0.123537	0.751861	-0.411462	insig	1.1884	0.0225952	9.85009	3.30014	up	1.14839	0.00241935	13.1009	3.7116
Bridelionoside B	0.0725982	0.935604	0.982951	-0.0248081	insig	1.11133	0.0187567	0.300688	-1.73366	down	1.08801	0.0496168	2.58635	1.37092	up	1.22534	0.0209949	0.305903	-1.70885	down	1.10926	0.0329698	2.63121	1.39573	up	1.03389	0.126713	0.622944	-0.682826	insig	1.01805	0.0885451	0.612324	-0.707634	insig	1.15052	0.0211742	0.187312	-2.41649	down	1.09747	0.00889635	1.61115	0.688092	insig	1.13657	0.0177616	8.60145	3.10458
Asperulosidic acid	1.11445	0.00202664	1.99154	0.993881	insig	1.15979	0.000166707	2.29349	1.19755	up	1.15715	6.94012e-05	5.50571	2.46093	up	0.693294	0.304086	1.15162	0.203665	insig	1.12637	0.012578	2.76456	1.46705	up	0.75865	0.228944	0.902221	-0.148447	insig	1.08936	0.00652535	1.79681	0.845434	insig	1.13774	0.00801251	2.06924	1.0491	up	1.18561	0.00335759	4.96737	2.31248	up	1.11359	0.00105616	2.40058	1.26338
Grayanotoxin XIX	1.15481	6.21289e-05	2.63794	1.39941	up	1.16968	4.2409e-05	2.64935	1.40564	up	1.16498	0.000341323	2.72084	1.44405	up	0.0981595	0.888451	1.00432	0.00622568	insig	0.678193	0.254044	1.03143	0.0446427	insig	1.26092	0.000109579	0.420408	-1.25014	down	0.743007	0.21925	1.10901	0.149272	insig	0.760092	0.206206	1.11381	0.155497	insig	0.896506	0.154233	1.14386	0.193914	insig	0.567225	0.348347	1.02699	0.0384171
13-Methyl-8,11,13-Podocarpatriene-2,3-diol	1.12581	0.00214994	2.55379	1.35264	up	0.290395	0.633778	1.04225	0.0596999	insig	1.16178	0.00366081	45.7683	5.51628	up	1.24597	0.00123113	0.408118	-1.29294	down	1.15671	0.00956647	17.9217	4.16364	up	1.26912	0.00399796	0.0815257	-3.6166	down	1.15354	0.0127248	0.2082	-2.26396	down	1.16396	0.00303949	0.0849701	-3.5569	down	1.1636	0.00172169	3.73129	1.89968	up	1.14517	0.00281792	43.913	5.45658
6-O-Vanilloylajugol	1.10213	0.0271517	1.9669	0.975921	insig	1.15863	0.0144954	3.96532	1.98744	up	1.15511	0.0144441	4.25146	2.08796	up	1.25905	0.00504294	2.01603	1.01152	up	1.15304	0.0072383	2.16151	1.11204	up	1.23363	0.029589	0.467133	-1.0981	down	0.731141	0.25993	0.918801	-0.122175	insig	1.15697	0.00226364	1.85233	0.889342	insig	1.19532	0.000544979	1.98599	0.989861	insig	0.676729	0.241888	1.07216	0.100519
1beta,2alpha,3beta,23-tetrahydroxyurs-12-en-28-ursolic acid*	0.869791	0.180174	6.69565	2.74322	insig	0.511474	0.461272	0.724291	-0.465359	insig	0.685553	0.219743	3.77803	1.91763	insig	1.27699	0.00182248	0.108173	-3.20858	down	0.803175	0.250183	0.564251	-0.82559	insig	0.220215	0.8489	0.90884	-0.137902	insig	1.16043	0.00297221	6.08528	2.60532	up	1.10779	0.00403811	0.658265	-0.60326	insig	1.1103	0.00295601	3.43363	1.77973	up	1.09937	0.000347771	5.21618	2.38299
Aucubin	1.05677	0.00913715	2.46332	1.30061	up	1.16834	0.0100534	16.3447	4.03075	up	0.531737	0.363988	1.18512	0.245034	insig	1.25732	0.0455734	6.63523	2.73015	up	0.992299	0.0444814	0.481107	-1.05557	insig	0.320051	0.664611	1.05167	0.0726827	insig	1.09063	0.00344683	2.5906	1.37329	up	1.16604	0.00275454	17.1892	4.10343	up	0.737451	0.214729	1.24636	0.317717	insig	1.14203	0.0221405	0.072508	-3.78572
cis-Citral	1.15289	0.00209853	2.42116	1.2757	up	1.169	0.00242552	2.67424	1.41913	up	1.15746	0.000668679	2.15357	1.10673	up	1.22112	0.0167052	1.10453	0.143431	insig	0.983794	0.0680403	0.889478	-0.168969	insig	1.25078	0.0114858	0.713037	-0.487951	insig	1.16398	0.000117637	1.72637	0.787744	insig	1.16658	3.02168e-08	1.90683	0.931175	insig	1.18363	0.00354132	1.53557	0.618776	insig	1.09496	0.0276989	0.805301	-0.312399
4,7a-dimethyl-2-methylidene-2a,3,3a,5,6,7,8,8a-octahydro-1H-cyclobuta[g]naphthalene-1,4-diol	1.04062	0.0403941	2.25344	1.17213	up	0.864397	0.0590317	2.00749	1.00539	insig	0.918934	0.0558083	1.90927	0.93302	insig	0.0770607	0.735672	0.890854	-0.166739	insig	0.285717	0.551723	0.847268	-0.239111	insig	1.19484	0.00449492	2.25938	1.17593	up	1.14344	0.00373336	5.09138	2.34806	up	1.07652	0.00131646	4.53568	2.18132	up	1.14177	0.00174017	4.31376	2.10895	up	0.13769	0.887048	0.951073	-0.0723716
6'-O-β-D-Glucopyranosyl Swertiamarin	1.06142	0.00869494	0.694583	-0.525782	insig	1.16943	0.000156484	0.0915578	-3.44917	down	1.11796	0.00151701	3.39802	1.7647	up	1.27909	0.00021353	0.131817	-2.92339	down	1.13797	0.000160396	4.89218	2.29048	up	1.22022	0.00498306	1.81491	0.859901	insig	0.985849	0.0499927	1.26061	0.334119	insig	1.16401	5.19029e-05	0.16617	-2.58927	down	1.1756	0.00108413	6.16712	2.6246	up	1.14386	0.000200116	37.1134	5.21387
Labda-7,14-diene-9,13-diol	1.14251	0.00391559	2.24096	1.16412	up	1.05234	0.0155397	0.791281	-0.337739	insig	1.13624	0.000422884	4.35193	2.12166	up	1.27434	0.000444387	0.353099	-1.50186	down	1.04477	0.0114146	1.94199	0.957539	insig	1.18117	0.00183816	0.216312	-2.20881	down	0.919147	0.0861669	0.484748	-1.04469	insig	1.1025	0.00120132	0.171164	-2.54655	down	0.235429	0.882186	0.941377	-0.0871555	insig	1.12829	4.0137e-05	5.49986	2.45939
Dihydrophaseic acid	0.0223129	0.961991	0.988653	-0.0164637	insig	0.614983	0.357102	0.861406	-0.215235	insig	1.01232	0.0205228	2.98077	1.57569	up	0.501119	0.496741	0.871292	-0.198771	insig	0.984173	0.0428675	3.01498	1.59215	insig	1.03894	0.0496169	1.53626	0.61942	insig	0.833175	0.0860217	1.51883	0.602956	insig	0.964713	0.101172	1.32334	0.404185	insig	1.11332	0.00283869	4.57923	2.19511	up	1.04205	0.0102111	3.46036	1.79092
3-hydroxy-13-apo-alpha-caroten-13-one*	1.10678	0.00268133	2.22775	1.15558	up	0.836582	0.144978	0.768458	-0.379962	insig	1.16426	0.00432691	13.8421	3.79099	up	1.23203	0.0171341	0.344949	-1.53555	down	1.15782	0.0134827	6.21351	2.63541	up	1.2705	0.00432691	0.0722433	-3.79099	down	1.15828	0.0134827	0.16094	-2.63541	down	1.1634	0.0121198	0.0555159	-4.17095	down	-	-	-	-	-	1.14589	0.0121198	18.0128	4.17095
2,3,6-Trihydroxyurs-12-en-28-oic acid (Madasiatic acid)*	1.11251	0.00159506	2.20929	1.14358	up	1.16393	9.69136e-05	0.356101	-1.48964	down	1.14221	0.000723976	3.6619	1.87259	up	1.27241	7.85816e-05	0.161184	-2.63322	down	0.989444	0.0346016	1.6575	0.729008	insig	0.602432	0.380022	1.21516	0.281144	insig	1.09194	0.0517604	2.68464	1.42473	up	1.09874	0.00717018	0.43272	-1.2085	down	1.15857	0.0354057	4.44979	2.15374	up	1.14262	0.000131595	10.2833	3.36223
2,3,23-Trihydroxyolean-12-en-28-oic acid*	1.11763	0.00278543	2.18291	1.12625	up	1.16182	0.000106011	0.363041	-1.46179	down	1.13167	0.000855179	3.7477	1.90601	up	1.27419	0.000166124	0.166311	-2.58805	down	0.983583	0.0303061	1.71684	0.779754	insig	0.61004	0.371649	1.21838	0.28496	insig	1.09697	0.0523694	2.65961	1.41121	up	1.09626	0.00731659	0.442321	-1.17683	down	1.15239	0.0324772	4.56611	2.19097	up	1.13908	8.68836e-05	10.3231	3.3678
Cordianol B*	1.09747	0.0207074	2.15693	1.10898	up	1.15237	0.000807319	0.351901	-1.50676	down	1.13216	0.0107081	3.4881	1.80244	up	1.27496	1.85169e-06	0.163149	-2.61574	down	0.997564	0.0277748	1.61716	0.693465	insig	0.635411	0.336029	1.23285	0.301994	insig	1.10329	0.0454211	2.65916	1.41097	up	1.10748	0.00950536	0.43384	-1.20476	down	1.1605	0.0301786	4.3003	2.10444	up	1.14284	1.4012e-06	9.91217	3.3092
Podocarp-7-en-3-one	1.14198	0.00690566	2.1483	1.1032	up	0.491183	0.392834	0.878736	-0.186499	insig	1.15324	0.00277796	2.98354	1.57703	up	1.23511	0.0319403	0.409038	-1.28969	down	1.08336	0.00738088	1.38879	0.473831	insig	1.25594	0.00120385	0.207861	-2.26631	down	1.12115	0.00229473	0.446547	-1.16312	down	1.14567	0.0150829	0.182655	-2.45281	down	1.05995	0.01566	0.620161	-0.689285	insig	1.12329	0.0214654	3.39527	1.76352
11-methyl-forsythide	1.05731	0.0325473	2.09397	1.06624	up	1.09258	0.0241345	2.42288	1.27672	up	1.12731	0.0155589	5.10274	2.35127	up	0.523725	0.417035	1.15707	0.210482	insig	1.05482	0.0133377	2.43687	1.28503	up	0.926381	0.153773	1.68691	0.754383	insig	1.09203	0.0600723	3.53234	1.82062	up	1.10366	0.0542627	4.08718	2.03111	up	1.16181	0.0417939	8.60785	3.10565	up	0.993784	0.0309111	2.10606	1.07455
Asiatic acid*	1.11724	0.00120532	2.0794	1.05617	up	1.16451	0.000261296	0.359105	-1.47752	down	1.13437	0.000371635	3.48921	1.8029	up	1.27379	0.000190946	0.172696	-2.53369	down	0.987397	0.0302531	1.67799	0.746732	insig	0.60027	0.389635	1.2347	0.304155	insig	1.08112	0.0679837	2.56742	1.36032	up	1.08424	0.0104775	0.443385	-1.17337	down	1.1476	0.0431573	4.30811	2.10705	up	1.14007	0.000124143	9.7164	3.28042
Rubochingoside G	1.15127	0.000420669	2.03358	1.02402	up	0.726831	0.196113	1.05098	0.0717342	insig	1.16564	0.000608152	58.9083	5.8804	up	1.27494	0.000142565	0.516813	-0.952285	insig	1.16524	0.000598101	28.9678	4.85638	up	1.27093	0.000535637	0.0914176	-3.45138	down	1.1639	0.000266899	0.185905	-2.42736	down	1.16577	0.000312363	0.096078	-3.37965	down	1.19686	0.00278994	5.38525	2.42901	up	1.14904	0.000425708	56.0508	5.80866
1,8-Cineole	1.05003	0.0401059	0.538948	-0.891781	insig	0.932603	0.0597914	1.44174	0.527812	insig	1.16234	0.0085195	8.71495	3.12349	up	1.21369	0.0191102	2.6751	1.41959	up	1.1612	0.0139915	16.1703	4.01527	up	1.02962	0.0518708	0.664759	-0.589096	insig	1.10499	0.0170662	0.358271	-1.48088	down	0.151096	0.826436	0.958411	-0.0612835	insig	1.18582	0.0257619	5.79334	2.5344	up	1.1393	0.0204706	6.04474	2.59568
Loliolide	1.07726	0.0407623	0.483991	-1.04695	down	1.09646	0.0289458	0.555292	-0.848683	insig	1.14664	0.00198701	4.78253	2.25777	up	0.498884	0.424309	1.14732	0.198264	insig	1.15085	0.0156238	9.88143	3.30472	up	0.633498	0.325134	1.19787	0.260472	insig	0.968917	0.0483504	0.579759	-0.786474	insig	0.921327	0.0563911	0.665168	-0.58821	insig	1.17197	0.0200554	5.72885	2.51825	up	1.13687	0.00933147	8.61264	3.10646
Meliavosin	1.10475	0.00239805	0.475841	-1.07145	down	1.10251	0.00543177	0.509044	-0.974138	insig	1.07881	0.0182398	0.610166	-0.712727	insig	0.465623	0.484281	1.06978	0.0973088	insig	1.04709	0.0501393	1.28229	0.358721	insig	0.898862	0.135417	1.24404	0.315036	insig	1.1205	0.00736361	0.591967	-0.756411	insig	1.09268	0.0178525	0.633272	-0.659102	insig	1.11479	0.0110821	0.759072	-0.397691	insig	0.893869	0.124931	1.19865	0.261412
Diolone*	1.0819	0.00432189	0.453999	-1.13924	down	1.08477	0.00543028	0.480228	-1.05821	down	1.05055	0.0123365	0.539772	-0.889577	insig	0.568217	0.379178	1.05777	0.0810296	insig	0.971991	0.0382652	1.18893	0.249662	insig	0.934918	0.0906293	1.40133	0.486799	insig	1.0961	0.00375554	0.636203	-0.65244	insig	1.07481	0.00712694	0.672958	-0.571411	insig	1.02741	0.0255581	0.7564	-0.402778	insig	0.800672	0.129515	1.12399	0.168633
Oxyphyllenone A	1.09044	0.0124204	0.444931	-1.16835	down	1.15018	0.00450116	0.265432	-1.91358	down	1.15802	0.0143369	6.25201	2.64432	up	1.16672	0.0127658	0.59657	-0.745237	insig	1.16239	0.00930852	14.0516	3.81267	up	1.24663	0.000257103	3.14163	1.65151	up	0.997846	0.0274799	1.39781	0.483167	insig	0.86315	0.131458	0.833891	-0.26207	insig	1.1979	0.00181795	19.6415	4.29583	up	1.14799	0.00553872	23.554	4.5579
Majoroside	1.11662	0.0114331	0.443112	-1.17426	down	0.474342	0.444303	0.857157	-0.222369	insig	0.479426	0.484255	1.13908	0.187866	insig	1.15226	0.0119702	1.9344	0.951887	insig	1.09867	0.00455876	2.57063	1.36212	up	0.396443	0.560124	1.05568	0.0781752	insig	1.1293	0.0156479	0.467786	-1.09608	down	0.309397	0.592173	0.904885	-0.144194	insig	0.657188	0.323812	1.2025	0.266041	insig	0.661903	0.262898	1.3289	0.410235
(?)-2,9-Humuladien-6-Ol-8-one*	1.04463	0.0157042	0.434091	-1.20393	down	1.07384	0.00597223	0.439655	-1.18556	down	1.00246	0.0262027	0.558153	-0.841268	insig	0.0306887	0.926444	1.01282	0.0183738	insig	0.812098	0.162295	1.2858	0.362663	insig	0.619211	0.350894	0.761792	-0.392531	insig	1.09369	0.0107182	0.330687	-1.59646	down	1.10444	0.00214234	0.334926	-1.57809	down	1.10286	0.0050659	0.425197	-1.2338	down	0.897675	0.0742025	1.26953	0.344289
6-O-Trans-Caffeoyl Ajugol	0.132509	0.958288	0.979948	-0.0292231	insig	0.883306	0.14477	0.605626	-0.7235	insig	0.230924	0.700033	0.934776	-0.097308	insig	0.75811	0.232055	0.618019	-0.694277	insig	0.230947	0.901739	0.953903	-0.0680849	insig	1.26735	0.01273	0.105415	-3.24585	down	1.11402	0.113488	0.103301	-3.27508	down	1.15642	0.0339023	0.0638419	-3.96935	down	1.19202	0.0185331	0.0985391	-3.34316	down	0.792165	0.174435	1.54349	0.626192
3,13,15-Trihydroxyoleanane-12-one	0.73765	0.252146	1.34108	0.42339	insig	1.16132	0.0190539	0.168693	-2.56752	down	1.16531	0.000914336	8.56438	3.09835	up	1.25066	0.0137551	0.12579	-2.99092	down	1.13807	0.0594148	6.3862	2.67496	up	0.622097	0.389209	2.02579	1.01848	insig	0.760179	0.305425	2.71674	1.44187	insig	0.946191	0.032715	0.341737	-1.54904	insig	1.13597	0.179449	17.3496	4.11683	up	1.14717	0.0139036	50.7689	5.66587
Humulene 6,7:9,10-Diepoxide	1.10498	0.0108373	0.429898	-1.21793	down	1.14194	0.000432151	0.404819	-1.30465	down	1.10747	0.00284402	0.537967	-0.89441	insig	0.41651	0.567232	0.941662	-0.0867188	insig	0.883041	0.135583	1.25138	0.323524	insig	1.14306	0.0151455	0.487756	-1.03577	down	1.13821	0.00682461	0.209686	-2.2537	down	1.14619	0.000172146	0.197453	-2.34042	down	1.16867	0.000130461	0.262397	-1.93018	down	1.07706	0.00955447	1.32891	0.410242
(1s,4ar,5s,8ar)-5-[(4e)-6-hydroxy-4-methylhex-4-en-1-yl]-1,4a-dimethyl-6-methylidene-hexahydro-2h-naphthalene-1-carboxylic acid*	1.15098	1.63076e-05	0.425811	-1.23171	down	1.16125	0.000176466	0.495097	-1.01422	down	1.13862	0.00477003	0.573059	-0.803244	insig	1.19421	0.0106559	1.16272	0.217498	insig	1.10937	0.0108543	1.34581	0.42847	insig	1.21331	0.00269145	1.36274	0.446507	insig	1.15812	6.19761e-05	0.580269	-0.785207	insig	1.14428	0.000823358	0.674687	-0.56771	insig	1.09361	0.0272843	0.780929	-0.356737	insig	0.930203	0.0583963	1.15747	0.210973
Villosolside	0.635653	0.232751	0.649146	-0.623384	insig	0.0799491	0.842064	0.91895	-0.121941	insig	1.11985	0.0798546	10.6701	3.4155	up	0.596615	0.336661	1.41563	0.501443	insig	1.15557	0.0334245	16.4371	4.03888	up	0.708124	0.266078	0.583411	-0.777415	insig	1.08722	0.0715949	0.378719	-1.4008	down	0.667272	0.247088	0.536126	-0.899356	insig	1.19808	0.000507224	6.22503	2.63808	up	1.09672	0.0859777	11.6111	3.53744
Bartsioside	1.13875	0.0115155	0.423105	-1.24091	down	0.966036	0.0634514	1.27005	0.344882	insig	1.15317	0.00519428	0.470252	-1.08849	down	1.25758	0.00453143	3.00173	1.5858	up	0.605354	0.289049	1.11143	0.15242	insig	1.26447	0.000468997	0.476387	-1.06979	down	1.1606	0.00670603	0.201562	-2.31071	down	1.10393	0.0348821	0.605034	-0.724911	insig	1.19494	0.00323298	0.224022	-2.15829	down	1.12959	0.000871091	0.370264	-1.43338
1,1,4,7,7A-Pentamethyl-Decahydro-1H-Cyclopropa[A]Naphthalen-4-ol	1.13513	0.0119761	0.419544	-1.25311	down	1.16601	2.6318e-05	0.415202	-1.26811	down	1.0177	0.0757688	0.648096	-0.625722	insig	0.127153	0.899922	0.989651	-0.0150084	insig	0.99482	0.0245974	1.54476	0.627383	insig	1.11893	0.0173671	0.455092	-1.13577	down	1.12409	0.00193677	0.190931	-2.38888	down	1.13004	0.00039758	0.188955	-2.40388	down	1.11493	0.00934186	0.294943	-1.76149	down	1.02884	0.0278279	1.56091	0.642392
8-{4-Hydroxy-3,3-Dimethylbicyclo[4.1.0]Heptan-2-Yl}-6-Methyloct-5-En-2-one	1.11765	0.0010814	0.407847	-1.2939	down	1.12502	0.00123389	0.44516	-1.1676	down	1.11169	0.00165158	0.488072	-1.03484	down	0.652316	0.292348	1.09149	0.126298	insig	0.930722	0.0668436	1.1967	0.259066	insig	1.15501	0.0248815	1.57877	0.658797	insig	1.13036	0.0175113	0.643894	-0.635104	insig	1.11604	0.0223054	0.702803	-0.508807	insig	1.1339	0.024175	0.77055	-0.376039	insig	0.655098	0.237423	1.0964	0.132768
Dinortrixagone	1.13897	0.0152087	0.404544	-1.30563	down	1.16925	0.00148823	0.40504	-1.30386	down	1.1465	0.0152639	0.487266	-1.03722	down	0.0322834	0.988788	1.00123	0.00176762	insig	0.784292	0.146173	1.20448	0.268412	insig	1.26002	0.00657189	1.65597	0.727676	insig	1.0709	0.0377997	0.669913	-0.577955	insig	1.14106	0.00068626	0.670734	-0.576188	insig	0.984631	0.079738	0.806897	-0.309543	insig	0.924275	0.0702585	1.20301	0.266644
Antrodin D	1.11691	0.00109431	0.401588	-1.31621	down	1.13967	0.0004609	0.376559	-1.40905	down	1.02998	0.0314463	0.568123	-0.815724	insig	0.562729	0.380938	0.937675	-0.0928401	insig	0.977237	0.035394	1.41469	0.500486	insig	1.23848	0.0282325	0.353126	-1.50174	down	1.16264	0.00331795	0.141811	-2.81795	down	1.16465	0.00168238	0.132973	-2.91079	down	1.18682	0.0155857	0.200619	-2.31747	down	1.01971	0.0205098	1.50872	0.593326
2,4b,8,8-tetramethyl-3,4,4a,5,6,7,8a,9-octahydro-1H-phenanthren-2-ol*	1.14004	0.00336173	0.376303	-1.41003	down	1.08643	0.00929942	0.724239	-0.465463	insig	1.03056	0.0233185	0.727251	-0.459474	insig	1.25841	0.0101047	1.92462	0.944571	insig	1.13164	0.00423806	1.93262	0.95056	insig	1.04885	0.082161	1.46097	0.546922	insig	1.07651	0.005069	0.549765	-0.863112	insig	0.222328	0.659311	1.05809	0.0814589	insig	0.241337	0.656273	1.06249	0.0874478	insig	0.0632939	0.95255	1.00416	0.00598886
[(4S,5R,9S,10R,13S,14R)-5-methyl-5-pentacyclo[11.2.1.01,10.04,9.012,14]hexadecanyl]methanol	1.10446	0.0127744	0.368993	-1.43833	down	0.99533	0.0975857	0.431139	-1.21378	insig	0.905727	0.102054	0.584556	-0.774588	insig	0.470976	0.519931	1.16842	0.224558	insig	0.894174	0.0597094	1.58419	0.663746	insig	0.627357	0.319967	1.22479	0.29254	insig	1.08055	0.0159785	0.451941	-1.14579	down	0.892309	0.134039	0.528056	-0.921236	insig	0.713474	0.210104	0.715961	-0.482048	insig	0.521507	0.337458	1.35584	0.439188
Monotropein	1.00355	0.0473051	0.33999	-1.55643	down	0.994088	0.0381009	0.459919	-1.12055	insig	1.14534	0.0735601	16.1463	4.01313	up	0.746771	0.282507	1.35274	0.435886	insig	1.16007	0.0320912	47.4903	5.56956	up	0.922027	0.183738	0.478444	-1.06358	insig	1.11327	0.0391361	0.162666	-2.62001	down	1.12295	0.00023285	0.220046	-2.18413	down	1.17191	0.0520351	7.72508	2.94955	up	1.14878	0.00176454	35.1067	5.13368
8-(Beta-D-Glucopyranosyloxy)-2,7-Dimethyl-2,4-Decadienedioic Acid	1.14683	0.00970941	0.328882	-1.60436	down	1.1704	0.00102359	0.154881	-2.69076	down	1.16531	0.000822283	5.24291	2.39037	up	1.25725	0.000283504	0.470933	-1.08641	down	1.16396	0.00536771	15.9416	3.99472	up	1.27158	0.000822283	0.190734	-2.39037	down	1.1644	0.00536771	0.062729	-3.99472	down	1.16661	0.000901448	0.0295411	-5.08113	down	-	-	-	-	-	1.14893	0.000901448	33.8511	5.08113
Frehmaglutoside G	1.11849	0.00683281	0.325182	-1.62068	down	1.13967	0.0100149	0.275387	-1.86047	down	1.13132	0.0168943	4.81085	2.26629	up	0.697784	0.271208	0.846871	-0.239785	insig	1.1558	0.00751667	14.7943	3.88697	up	0.698448	0.300791	1.46858	0.554417	insig	0.98388	0.0224065	0.477554	-1.06626	insig	1.02964	0.0110097	0.404427	-1.30605	down	1.15121	0.0644459	7.06509	2.82071	up	1.14029	0.00944889	17.4694	4.12676
(6R,9R)-3-Oxo-α-ionol-β-D-glucoside	1.01927	0.075026	0.318906	-1.6488	down	1.10534	0.014974	0.242882	-2.04167	down	1.02694	0.0373581	0.386269	-1.37232	down	0.656043	0.308825	0.76161	-0.392876	insig	0.355614	0.527009	1.21123	0.276473	insig	1.2438	0.0464645	0.125705	-2.99188	down	1.15512	0.0457028	0.0400883	-4.64068	down	1.16349	0.0153311	0.0305316	-5.03355	down	1.19245	0.0244029	0.0485561	-4.3642	down	0.878637	0.0775633	1.59035	0.669348
Ilicifolinoside B	1.08968	0.00632119	0.300777	-1.73323	down	1.15431	0.00163666	0.0969745	-3.36625	down	0.830409	0.191403	1.64648	0.719388	insig	1.25643	0.00155621	0.322413	-1.63302	down	1.14505	0.0107929	5.4741	2.45262	up	0.0584365	0.983182	1.00583	0.00838754	insig	1.11522	0.00879433	0.302531	-1.72485	down	1.15503	0.00238898	0.0975399	-3.35786	down	0.928533	0.104992	1.65608	0.727776	insig	1.14355	0.00317742	16.9785	4.08564
Cochinolide beta-glucopyranoside	1.12758	0.00669617	0.273649	-1.8696	down	0.427002	0.480501	1.1459	0.196486	insig	0.985489	0.0171797	2.81162	1.4914	insig	1.25049	0.00703406	4.18749	2.06609	up	1.12116	0.00488511	10.2745	3.361	up	1.09323	0.0468579	0.549635	-0.863454	insig	1.14948	0.00721189	0.150407	-2.73305	down	0.909218	0.0752748	0.629829	-0.666968	insig	0.702641	0.206656	1.54536	0.627945	insig	0.928964	0.0248517	2.45362	1.29491
methyl 9-hydroxy-1-(5-hydroxy-6-methylheptan-2-yl)-4-methylspiro[4.5]dec-7-ene-8-carboxylate	1.15115	0.000179757	0.261028	-1.93772	down	1.15902	0.0087421	0.272919	-1.87346	down	1.11391	0.00818409	0.59084	-0.75916	insig	0.367176	0.622651	1.04555	0.0642677	insig	1.15094	0.000140928	2.26351	1.17856	up	1.1725	0.0130197	1.46005	0.546016	insig	1.15531	0.000108495	0.381114	-1.39171	down	1.14193	0.0107804	0.398475	-1.32744	down	0.800297	0.151231	0.862655	-0.213144	insig	1.11432	0.0118933	2.16489	1.1143
Hydroxygeraniol apiosylglucoside	1.11523	0.0275229	0.260839	-1.93877	down	1.12759	0.0140341	0.347336	-1.5256	down	1.0656	0.0154662	0.524065	-0.932182	insig	0.784797	0.202732	1.33161	0.413173	insig	1.03911	0.053978	2.00915	1.00659	up	0.547103	0.409264	1.40539	0.490967	insig	1.00661	0.0229535	0.366579	-1.4478	down	0.937492	0.0427793	0.488141	-1.03463	insig	0.649263	0.329144	0.736514	-0.441215	insig	0.953441	0.058248	1.50881	0.593414
Ent-3β-Acetoxyisopimar-15-8β-ol	1.13274	0.025468	0.245932	-2.02367	down	1.13848	0.00181915	0.565818	-0.82159	insig	1.1367	0.00786716	1.7593	0.815006	insig	1.21299	0.0431308	2.30071	1.20208	up	1.15402	0.020427	7.15363	2.83868	up	1.25696	0.00953409	0.490489	-1.02771	down	1.15667	0.0196862	0.120627	-3.05138	down	1.16366	0.00323155	0.277528	-1.8493	down	1.0551	0.0480711	0.86292	-0.212702	insig	1.14345	0.00235866	3.10931	1.6366
{5-methylpentacyclo[11.2.1.01,1?.0?,?.012,1?]hexadecan-5-yl}methanol	1.13587	0.000102277	0.244062	-2.03468	down	1.14732	0.000171279	0.269774	-1.89017	down	1.06747	0.00838459	0.525284	-0.928831	insig	1.01412	0.060277	1.10535	0.144504	insig	1.15048	0.000137533	2.15225	1.10585	up	1.14863	0.0110151	1.84956	0.887185	insig	1.14656	0.00018513	0.451409	-1.14749	down	1.14141	0.000384781	0.498965	-1.00299	down	0.202633	0.759583	0.971545	-0.0416465	insig	1.12896	0.000291334	1.94712	0.961344
6''-O-Caffeoylharpagide	1.13244	0.0371111	0.206018	-2.27916	down	1.16961	0.000304123	0.123775	-3.01421	down	0.153649	0.702875	0.930299	-0.104233	insig	1.10849	0.0458274	0.600795	-0.735054	insig	1.11542	0.0340969	4.51563	2.17493	up	0.805997	0.177015	0.734748	-0.444678	insig	1.12632	0.0300448	0.151371	-2.72384	down	1.15021	1.31104e-05	0.0909432	-3.45889	down	0.710432	0.189868	0.683536	-0.548911	insig	1.13333	1.04765e-05	7.51608	2.90998
2-[(1-hydroxy-2-methylpropan-2-yl)oxy]-6-(hydroxymethyl)oxane-3,4,5-triol	1.14908	0.000980157	0.191774	-2.38252	down	0.874693	0.111477	1.25662	0.329543	insig	1.146	0.00598942	4.83774	2.27433	up	1.27703	0.00182216	6.55259	2.71207	up	1.16171	0.00170381	25.2263	4.65686	up	1.27032	0.0070115	0.0359333	-4.79854	down	1.16564	0.00180834	0.00689106	-7.18106	down	1.16603	0.0031423	0.0451543	-4.46899	down	1.18685	0.0230414	0.173836	-2.5242	down	1.12768	0.000795863	3.84982	1.94479
Gentiolactone	1.15157	0.0092028	0.154452	-2.69477	down	1.14904	0.0392618	0.130757	-2.93504	down	1.15401	0.0385911	0.0622192	-4.0065	down	0.389968	0.487856	0.846587	-0.240269	insig	1.05016	0.0837724	0.402838	-1.31173	down	-	-	-	-	-	1.16107	0.0092028	0.154452	-2.69477	down	1.14474	0.0392618	0.130757	-2.93504	down	1.18655	0.0385911	0.0622192	-4.0065	down	0.920308	0.0931217	0.475838	-1.07146
Grasshopper ketone	1.1476	0.019733	0.142388	-2.8121	down	1.1658	0.0181715	0.0838367	-3.57627	down	-	-	-	-	-	1.0779	0.0606688	0.58879	-0.764176	insig	1.15669	0.019733	7.02306	2.8121	up	-	-	-	-	-	1.15707	0.019733	0.142388	-2.8121	down	1.16129	0.0181715	0.0838367	-3.57627	down	-	-	-	-	-	1.14358	0.0181715	11.928	3.57627
Vogeloside	1.13178	0.0482154	0.130912	-2.93333	down	1.15992	0.0481387	0.0348606	-4.84226	down	-	-	-	-	-	1.15645	0.07195	0.26629	-1.90893	down	1.14079	0.0482154	7.6387	2.93333	up	-	-	-	-	-	1.14118	0.0482154	0.130912	-2.93333	down	1.15551	0.0481387	0.0348606	-4.84226	down	-	-	-	-	-	1.13788	0.0481387	28.6857	4.84226
5'-Hydroxyjasmonic acid lactone	1.14279	0.0301868	0.126543	-2.9823	down	1.17078	0.00207297	0.0762953	-3.71226	down	-	-	-	-	-	1.0901	0.0350415	0.60292	-0.729962	insig	1.15186	0.0301868	7.90244	2.9823	up	-	-	-	-	-	1.15226	0.0301868	0.126543	-2.9823	down	1.16617	0.00207297	0.0762953	-3.71226	down	-	-	-	-	-	1.14847	0.00207297	13.107	3.71226
Apocynoside I	1.13867	0.0382719	0.119733	-3.06211	down	1.17121	0.000468908	0.114759	-3.12332	down	-	-	-	-	-	0.254682	0.830254	0.958459	-0.0612108	insig	1.1476	0.0382719	8.35194	3.06211	up	-	-	-	-	-	1.14793	0.0382719	0.119733	-3.06211	down	1.16657	0.000468908	0.114759	-3.12332	down	-	-	-	-	-	1.14891	0.000468908	8.71393	3.12332
2-hydroxy-4-methyl-8-methylenedodecahydro-6a,9-methanocyclohepta[a]naphthalen-7(1H)-one	1.15279	0.00798189	0.117179	-3.09322	down	-	-	-	-	-	-	-	-	-	-	1.27669	0.00798189	8.53398	3.09322	up	1.1619	0.00798189	8.53398	3.09322	up	1.26335	0.0193769	7.20479	2.84896	up	0.606452	0.300222	0.844247	-0.244263	insig	1.15823	0.0193769	7.20479	2.84896	up	1.18974	0.0193769	7.20479	2.84896	up	-	-	-	-
Ampelopsisionoside	1.09442	0.143784	0.115885	-3.10924	down	1.16882	0.00960696	0.0671099	-3.89733	down	-	-	-	-	-	0.874194	0.184419	0.579109	-0.788094	insig	1.1029	0.143784	8.62926	3.10924	up	-	-	-	-	-	1.10327	0.143784	0.115885	-3.10924	down	1.16413	0.00960696	0.0671099	-3.89733	down	-	-	-	-	-	1.14651	0.00960696	14.9009	3.89733
Abrisapogenol J	1.1431	0.0331754	0.0971645	-3.36343	down	1.16272	0.018873	0.116834	-3.09747	down	-	-	-	-	-	0.467793	0.451013	1.20244	0.26596	insig	1.15203	0.0331754	10.2918	3.36343	up	-	-	-	-	-	1.15252	0.0331754	0.0971645	-3.36343	down	1.15809	0.018873	0.116834	-3.09747	down	-	-	-	-	-	1.14074	0.018873	8.55915	3.09747
Blumenol C	1.15547	0.00215731	0.0966156	-3.3716	down	1.17061	0.00222772	0.0898318	-3.47663	down	-	-	-	-	-	0.659294	0.294161	0.929786	-0.10503	insig	1.16455	0.00215731	10.3503	3.3716	up	-	-	-	-	-	1.16501	0.00215731	0.0966156	-3.3716	down	1.16599	0.00222772	0.0898318	-3.47663	down	-	-	-	-	-	1.14839	0.00222772	11.1319	3.47663
12-Hydroxyabietic Acid	1.1223	0.0740179	0.0960577	-3.37995	down	1.13579	0.0649204	0.111786	-3.16119	down	-	-	-	-	-	0.232624	0.694098	1.16374	0.218763	insig	1.13107	0.0740179	10.4104	3.37995	up	1.25267	0.0383588	10.0363	3.32715	up	2.84757e-05	0.915135	0.964064	-0.0527996	insig	0.241574	0.717495	1.12192	0.165964	insig	1.17952	0.0383588	10.0363	3.32715	up	1.11428	0.0649204	8.94568	3.16119
Curcumenol	1.15608	0.000522426	0.0951526	-3.39361	down	1.1233	0.0915885	0.0886605	-3.49556	down	1.11948	0.0790982	0.094869	-3.39792	down	0.0672956	0.839611	0.931772	-0.101951	insig	0.161412	0.992234	0.99702	-0.0043058	insig	1.2704	0.00461234	17.0147	4.08871	up	1.11957	0.0234221	1.61899	0.695096	insig	0.692655	0.222713	1.50853	0.593145	insig	0.775906	0.13938	1.61417	0.69079	insig	0.0687272	0.875054	1.07003	0.0976455
4-(3-Hydroxybut-1-en-1-yl)-3,5,5-trimethylcyclohex-2-en-1-ol	1.15499	0.00406855	0.0854216	-3.54925	down	1.17115	0.000686199	0.0844277	-3.56614	down	-	-	-	-	-	0.14765	0.86579	0.988365	-0.0168849	insig	1.16408	0.00406855	11.7066	3.54925	up	-	-	-	-	-	1.16456	0.00406855	0.0854216	-3.54925	down	1.16651	0.000686199	0.0844277	-3.56614	down	-	-	-	-	-	1.14888	0.000686199	11.8445	3.56614
Elaeocarpucin F	1.09898	0.0943361	0.0813291	-3.62009	down	1.17107	0.00155535	0.0292224	-5.09678	down	-	-	-	-	-	1.05999	0.0187865	0.359311	-1.4767	down	1.10751	0.0943361	12.2957	3.62009	up	-	-	-	-	-	1.10815	0.0943361	0.0813291	-3.62009	down	1.16648	0.00155535	0.0292224	-5.09678	down	-	-	-	-	-	1.14882	0.00155535	34.2203	5.09678
7-Deoxyloganate	1.13783	0.0583846	0.0741924	-3.75259	down	1.17061	0.00778815	0.00937547	-6.73689	down	1.12835	0.0819734	0.145786	-2.77808	down	1.24704	0.00556656	0.126367	-2.98431	down	0.834328	0.160671	1.96497	0.974509	insig	1.26955	0.00401752	6.57181	2.71629	up	0.950495	0.158455	0.487578	-1.03629	insig	1.16356	0.00859495	0.0616138	-4.0206	down	0.0378317	0.888285	0.958077	-0.0617858	insig	1.13036	0.00706699	15.5497	3.95882
Chokolic Acid A	1.14688	0.029873	0.0711568	-3.81285	down	1.16474	0.0203314	0.0964386	-3.37425	down	-	-	-	-	-	0.734199	0.256357	1.3553	0.438609	insig	1.15585	0.029873	14.0535	3.81285	up	1.21238	0.12241	7.57422	2.9211	up	0.819556	0.132695	0.538957	-0.891757	insig	0.601327	0.402076	0.730447	-0.453148	insig	1.1422	0.12241	7.57422	2.9211	up	1.14253	0.0203314	10.3693	3.37425
Oleoside	1.13948	0.0666757	0.0609554	-4.0361	down	1.16973	0.00625393	0.0576325	-4.11697	down	1.14445	0.0404483	0.135761	-2.88086	down	0.276609	0.8464	0.945487	-0.0808701	insig	0.918549	0.154554	2.22722	1.15524	insig	-	-	-	-	-	1.14879	0.0666757	0.0609554	-4.0361	down	1.1651	0.00625393	0.0576325	-4.11697	down	1.17679	0.0404483	0.135761	-2.88086	down	1.04343	0.00573491	2.35563	1.23611
Blumenol C glucoside; Byzantionoside B	1.12626	0.023186	0.0587545	-4.08916	down	1.14175	0.00139866	0.0726415	-3.78306	down	1.1235	0.0692247	9.99369	3.32102	up	0.681025	0.326932	1.23636	0.306093	insig	1.16345	0.021675	170.092	7.41017	up	1.22644	0.0692247	0.100063	-3.32102	down	1.16394	0.021675	0.00587916	-7.41017	down	1.16647	0.00285873	0.00726874	-7.10408	down	-	-	-	-	-	1.14885	0.00285873	137.576	7.10408
Actinidialactone	1.1527	0.0141882	0.0571807	-4.12833	down	1.17121	0.000653862	0.0658984	-3.92361	down	1.16393	0.00320213	0.190282	-2.39379	down	0.631152	0.363902	1.15246	0.204717	insig	1.14221	0.0239516	3.32774	1.73454	up	-	-	-	-	-	1.16222	0.0141882	0.0571807	-4.12833	down	1.16657	0.000653862	0.0658984	-3.92361	down	1.19661	0.00320213	0.190282	-2.39379	down	1.14389	6.51023e-05	2.88751	1.52982
6-O-Glucosyl-leucolactone	1.1554	0.00382111	0.0493221	-4.34162	down	1.1598	0.0214341	0.153211	-2.70641	down	-	-	-	-	-	1.24228	0.00121002	3.10634	1.63521	up	1.16449	0.00382111	20.2749	4.34162	up	-	-	-	-	-	1.16496	0.00382111	0.0493221	-4.34162	down	1.15508	0.0214341	0.153211	-2.70641	down	-	-	-	-	-	1.13778	0.0214341	6.52694	2.70641
2,3,23-Trihydroxyolean-12,18(19)-dien-28-oic acid-glucoside	1.13149	0.112171	0.0418428	-4.57888	down	-	-	-	-	-	-	-	-	-	-	1.25313	0.112171	23.899	4.57888	up	1.1404	0.112171	23.899	4.57888	up	-	-	-	-	-	1.14099	0.112171	0.0418428	-4.57888	down	-	-	-	-	-	-	-	-	-	-	-	-	-	-
Goshonoside F3	1.14682	0.0494335	0.0352246	-4.82727	down	1.15847	0.0248164	0.151615	-2.72152	down	-	-	-	-	-	1.20622	0.0721491	4.30424	2.10576	up	1.15589	0.0494335	28.3893	4.82727	up	-	-	-	-	-	1.15623	0.0494335	0.0352246	-4.82727	down	1.15389	0.0248164	0.151615	-2.72152	down	-	-	-	-	-	1.13623	0.0248164	6.59565	2.72152
2,3,19,23-Tetrahydroxyurs-12-en-28-oic acid-28-O-glucoside	1.14369	0.0712283	0.0208294	-5.58523	down	1.13936	0.0717215	0.136884	-2.86898	down	-	-	-	-	-	1.19177	0.0892656	6.57165	2.71626	up	1.15262	0.0712283	48.009	5.58523	up	-	-	-	-	-	1.1531	0.0712283	0.0208294	-5.58523	down	1.13458	0.0717215	0.136884	-2.86898	down	-	-	-	-	-	1.11745	0.0717215	7.30547	2.86898
2,3,19-Trihydroxyurs-12-en-23,28-dioic acid-28-O-glucoside	-	-	-	-	-	1.1662	0.0183051	0.050524	-4.30689	down	-	-	-	-	-	1.27486	0.0183051	0.050524	-4.30689	down	-	-	-	-	-	-	-	-	-	-	-	-	-	-	-	1.16154	0.0183051	0.050524	-4.30689	down	-	-	-	-	-	1.14387	0.0183051	19.7926	4.30689
Schizonepetoside A	1.15625	2.32281e-05	0.00844724	-6.8873	down	1.17122	0.0017062	0.00538802	-7.53603	down	1.15888	0.0123119	0.164219	-2.60631	down	1.25889	0.0123035	0.637844	-0.648725	insig	1.16279	1.57048e-08	19.4406	4.281	up	1.23255	0.063029	10.452	3.38571	up	1.13672	0.000298784	0.0882907	-3.50159	down	1.14476	0.000772088	0.0563157	-4.15032	down	0.740816	0.218144	1.71642	0.779405	insig	1.14697	0.00171571	30.4786	4.92972
Geniposide	1.15221	0.0415551	0.00425096	-7.878	down	1.17083	0.00921004	0.00226286	-8.78764	down	-	-	-	-	-	1.03146	0.0347957	0.532318	-0.909639	insig	1.16127	0.0415551	235.241	7.878	up	1.14174	0.2061	33.1627	5.05149	up	0.966668	0.0423576	0.140973	-2.82651	insig	1.04144	0.00481514	0.0750427	-3.73614	down	1.07448	0.2061	33.1627	5.05149	up	1.14852	0.00921004	441.918	8.78764
[truncated: 1 more columns]

## Sheet: % abundance Table S4
Table S4. Percentage abundance of all terpenoid compounds across five kiwifruit varieties.
Compounds	LC	DY	GC	SG	WL
1-Oxo-Siaresinolic acid*	0.00113089	0.0577536	0.000263931	0.00116192	0.000292743
4-(1,2,4a-trimethyl-5-methylidene-3,4,6,7,8,8a-hexahydro-2H-naphthalen-1-yl)butan-2-ol	0.0672769	0.329739	0.719623	0.413624	0.104228
3-Oxooleana-11,13(18)-dien-28-oic acid	0.273208	0.150228	0.315917	0.359065	0.162145
Siegesbeckic acid	0.000645171	0.196385	0.00135826	0.00363702	0.00150653
Jacquinelin	0.0766401	0.0354643	0.0736256	0.0114449	0.145591
3,12-Dihydroxy-8,11,13-Abietatrien-7-one 12-O-β-D-Glucopyranoside	0.0676111	0.0326507	0.177082	0.0447428	0.0739623
Camellisin B	0.00306042	0.119532	0.000871058	0.000268425	0.000966145
2α,3α,23-Trihydroxyurs-12,20(30)-dien-28-oic acid*	0.00145736	0.0492676	0.000418455	0.00108474	0.000464135
Neocurdione	0.0530087	0.064196	0.180979	0.07304	0.292027
7-Hydroxy-costol-malonyl glucoside	0.0141243	0.16594	0.00146519	0.00345312	0.0604643
16,23:16:24-Diepoxycycloart-7-Ene-3,12,15,25-Tetrol	0.0690953	0.133341	0.00136023	0.0136606	0.0130551
3-(4-Methylcyclohex-3-En-1-Yl)But-3-Enoic Acid*	0.336062	0.385861	1.94378	0.239894	0.157385
2,5-dimethyl-2,3,3a,7a-tetrahydro-1H-indene-1,3-diol*	0.340086	0.378562	1.99503	0.246764	0.1655
4,5-dimethyl-2-{1,7,7-trimethylbicyclo[2.2.1]heptan-2-yl}cyclohexan-1-ol	0.0600256	0.316718	0.663853	0.43142	0.110055
1'S,4'S-4'-Dihydroabscisic acid-4'-O-β-glucopyranoside	0.0938792	0.0984155	0.00113356	0.00323882	0.101511
10α-Hydroperoxy-guaia-1,11-diene	0.125277	0.127689	0.354577	0.164291	0.602008
7-epi-teucrenone	0.0451151	0.0272042	0.044269	0.0490453	0.0455161
5-hydroxy-4a-methyl-4,4a,5,6,7,8-hexahydronaphthalen-2(3h)-one	0.293562	0.344691	1.67388	0.2273	0.19585
2-Carboxy-3-hydroxy-A(1)-norlupan-20(29)-en-28-oic acid (Ceanothic acid)	0.000319914	0.0539602	0.000673507	0.0025781	0.000747029
6'-O-β-D-glucosylbarlerin*	0.163507	0.481307	0.00628644	0.00193723	0.0537951
Sweroside	0.238875	0.268617	0.549979	0.30594	0.377194
2,3-Dihydroxyurs-12,18-dien-28-oic acid (Goreishic Acid I)	0.276359	0.238053	0.00373198	0.0374218	0.0415349
4-(1,2,4a-trimethyl-5-methylidene-1,2,3,4,4a,5,8,8a-octahydronaphthalen-1-yl)butan-2-one	0.117784	0.103925	0.581349	0.165718	0.552163
2,19-Dihydroxy-3-oxours-12-en-28-oic acid	0.356682	1.0869	0.0171647	0.0598544	0.0501089
2,3-Dihydroxy-12-ursen-28-oic acid*	0.627941	3.83335	0.0838127	0.477791	1.50186
4-[3-(4,8-Dimethyl-3,7-Nonadienyl)-3-Methyloxiranyl]-2-Butanone	0.837835	0.298665	1.29651	0.686035	1.24515
6'-O-α-D-galactosylbarlerin*	0.184448	0.466693	0.0103602	0.00319259	0.0589116
16,23:16,30-Diepoxydammar-24-ene-3,20-diol (Jujubogenin)*	0.720636	4.15195	0.0983474	0.579891	0.270319
2,3,19-Trihydroxyolean-12-en-23,28-dioic acid	0.0478519	0.0259124	0.000687551	0.00128929	0.000762606
3,19-Dihydroxyurs-12-en-28-oic acid (Pomolic acid)*	0.621272	3.68387	0.0978865	0.502419	0.289158
2,3,19-Trihydroxyurs-12-en-28-oic acid (Tormentic acid)*	0.140262	0.193161	0.00513644	0.03295	0.0361859
4,9-Cadinadien-15-al	0.62252	0.369772	0.411745	0.0948443	0.804193
Eperuol*	0.995409	0.639149	3.03369	0.450282	2.62629
Cordianal C*	1.90407	3.61114	0.0966576	0.521086	4.38656
3,7-Dimethyl-2,6-Octadienyl 6-O-(beta-D-Xylopyranosyl)-beta-D-glucopyranoside	0.0255923	0.0359846	0.0896516	0.0352314	0.0261662
2,4(18),13-Clerodatriene-15,16-diol	0.00789988	0.0612876	0.00166602	0.00456189	0.0273411
30-Hydroxyfraxinellone	0.214379	0.123206	0.00337457	0.0123146	0.202897
Euscaphic acid*	0.144439	0.195613	0.00548994	0.035035	0.0400901
Alphitolic acid*	1.77807	3.43161	0.0968812	0.48429	3.86485
Anmindenol A	0.0535636	0.0387085	0.0840145	0.0437884	0.0587009
Neocaesalpin E	0.210208	0.250021	0.946413	0.581241	0.062358
Crataegolic acid*	1.99058	3.90261	0.114407	0.574873	4.60691
7-Hydroxy-3,7-Dimethyl-2,8-Nonadien-1,4-olide	0.203617	0.118649	0.782236	0.226207	0.0720132
2,3-Dihydroxyurs-12-en-28-oic acid (Corosolic acid)*	1.91417	3.67204	0.114226	0.567556	4.03544
Gypensapogenin F*	2.09377	3.9312	0.12857	0.586653	4.64195
2-Hydroxyursolic acid	1.84423	3.50961	0.121009	0.533051	4.24798
13-Nor-desacylcynaropicrin	0.113775	0.0645653	0.141807	0.188854	0.0610661
6α,12-Dihydroxy-3(15),7(14)-Caryophylladien-8-one	0.0957772	0.0442679	0.135286	0.116755	0.041852
2,3,23-Trihydroxy-11-Oxo-12-Oleanen-28-Oic Acid	0.00842381	0.0528756	0.00206555	0.0112224	0.00229103
Dehydroisoactinidic Acid	0.136578	0.0223404	0.000977688	0.000301284	0.00987685
(3R,5R,7R,8R,10S,13S,17R)-17-((S)-7,7-dimethyl-2,3,6,7-tetrahydrooxepin-3-yl)-4,4,8,10,13-pentamethyl-2,3,4,5,6,7,8,9,10,11,12,13,16,17-tetradecahydro-1H-cyclopenta[a]phenanthrene-3,7-diyl diacetate	0.00223438	0.0034441	0.00584309	0.00416467	0.00530324
3,6,23-Trihydroxy-12-Oleanen-28-Oic Acid	0.0175591	0.00986099	0.000441688	0.00153055	0.000489904
Chisopanin C	0.0328588	0.0536022	0.141848	0.0222753	0.109352
8,10,13(15),18-Lobatetraene-16,17-diol	0.0116432	0.0747478	0.00340123	0.00594761	0.0286
(5E,7E)-3,8,12-trimethyltrideca-5,7,11-triene-3,4-diol	0.317544	0.497082	0.92931	1.88288	0.0410053
2,8-bis(hydroxymethyl)-4b,8-dimethyl-5,6,7,8a,9,10-hexahydrophenanthren-3-ol	0.0446966	0.0499708	0.147836	0.050436	0.0143858
(1S,6R,7R,8aR)-6,7-dihydroxy-1,8a-dimethyl-1,6,7,8-tetrahydronaphthalen-2-one	1.9714	2.56268	0.118863	0.106623	2.92456
4a,7-dimethyl-7-vinyl-4a,4b,5,6,7,8,10,10a-octahydrophenanthren-2(1H)-one	0.0137071	0.0407915	0.0874301	0.019858	0.00990861
9-Hydroxy-8(14),15-Isopimaradien-1-one*	0.00592393	0.0445527	0.00213738	0.000658655	0.0023707
Khusilal	0.471854	0.415301	0.943096	0.551945	0.667045
3-Hydroxy-13-Apo-ε-Caroten-13-one	0.23028	0.3626	0.666454	1.28273	0.0294383
Dihydrocatalpol	0.354698	0.0771676	0.0043652	0.00134518	0.0310991
14-(3-hydroxyprop-1-en-2-yl)-3,7,11-trimethylcyclotetradeca-2,6,10-trien-1-ol	0.0062828	0.0272191	0.00164974	0.00298176	0.00182983
11-methoxy viburtinal	0.172616	0.16133	0.469235	0.648482	0.682817
Trachinol*	0.0170411	0.0179206	0.00110643	0.00439685	0.109519
Rhodioloside E	0.133963	0.0453284	0.14729	0.032993	0.105855
ent-16α,17,19-Trihydroxykaurane	0.00466897	0.018027	0.00113781	0.000350627	0.00126202
4-[5-(3-Hydroxypropyl)-7-methoxy-3-methyl-2,3-dihydro-1-benzofuran-2-yl]-2-methoxyphenol	0.0404518	0.047956	0.00317143	0.0197177	0.0331306
Hastatoside*	0.375918	0.328548	0.0221303	0.00681966	0.153087
Neohancoside B	0.0362255	0.0151109	0.0330923	0.000920827	0.279842
2,3,19,23-Tetrahydroxyurs-12-en-28-oic acid*	0.686069	0.207255	0.0143033	0.0617456	0.164688
Elaeocarpucin G	0.233619	0.0912451	0.00653479	0.0262338	0.0795896
6-Hydroxy-3-oxooleana-11,13(18)-dien-28-oic acid	0.0262308	0.00781189	0.0289116	0.0203944	0.0325696
4,8a-dimethyl-1,2,3,4,4a,7,8,8a-octahydronaphthalen-4a-ol	0.102124	0.158164	0.314782	0.558125	0.0430345
2α,3α,20β,24-tetrahydroxyurs-13(18)-en-28-oic acid*	0.694282	0.20795	0.0149045	0.0622779	0.16468
Trisporol C	0.0122824	0.0685237	0.108848	0.0439121	0.00489105
2-[(1R,2S,3S)-3-hydroxy-2-[(Z)-pent-2-enyl]cyclopentyl]acetaldehyde*	0.0836565	0.160638	0.0117588	0.0379068	0.188024
Cupressic acid	0.00147026	0.0407555	0.00309529	0.000953844	0.00343318
Tagalsin Q	0.2729	0.412966	0.753008	1.50144	0.120557
4-[(4S)-4-[(2R,3R,4S,5S,6R)-6-[[(2S,3S,4S)-3,4-dihydroxy-4-(hydroxymethyl)oxolan-2-yl]oxymethyl]-3,4,5-trihydroxyoxan-2-yl]oxy-2,6,6-trimethylcyclohexen-1-yl]butan-2-one	0.0916539	0.300141	0.0232614	0.00716821	0.143973
Dehydroxy-Iridotectoral A	0.0408849	0.0258127	0.00209768	0.00563323	0.00232666
1α,2α,3α,20β-tetrahydroxyurs -13(18)-en-28-oic acid*	0.191427	0.0275384	0.0022992	0.0258042	0.0163406
Gardenoside-Arabinoside	0.0255839	0.0166698	0.00141431	0.00262155	0.0774639
10-acetylmonomelittoside*	0.389856	0.317042	0.0285303	0.00879187	0.182156
JiangxiBaiyingsu I	0.0209778	0.116849	0.183405	0.150096	0.00789175
19-Hydroxy-2-(hydroxymethyl)-A(1)-norursa-2,12-dien-28-oic acid (Coleonolic acid)	0.0672392	0.0567589	0.0458642	0.0211987	0.0203182
2-(4,6b-dimethyl-5-oxo-1,1a,2,3,6,6a-hexahydrocyclopropa[e]inden-2-yl)prop-2-enoic acid	0.0043767	0.0416074	0.0910143	0.0223793	0.0520939
3β,6β,19α,24-Tetrahydroxyurs-12-en-28-oic acid*	0.219068	0.032318	0.0029471	0.0294016	0.0211457
(+/-)-6-Hydroxy-3-oxo-alpha-ionol	0.179189	0.205144	0.0189253	0.005832	0.0209912
2,3,23-Trihydroxyurs-12,19(29)-dien-28-oic acid	0.688673	0.228933	0.0211997	0.0625019	0.232077
Kolavenic Acid	0.00133048	0.0299202	0.00280102	0.000863162	0.0185154
2-Aldehydo-A(1)-norlup-20(29)-en-27,28-dioic acid (Zizyberanal acid)	0.0130832	0.281242	0.0275437	0.00848784	0.0305504
Elaeocarpucin C	0.204115	0.0898799	0.00950228	0.0266619	0.0968456
2,3-Dihydroxy-12,19-Ursadiene-23,28-Dioic Acid*	0.00662868	0.131187	0.0139552	0.00430043	0.0154786
2,3,19-Trihydroxy-24-oxo-olean-12-en-28-oic acid	0.128643	0.0185368	0.00202249	0.000623248	0.0140922
Isoceanothic acid	0.000467248	0.00890284	0.000983686	0.000303132	0.00109107
1,1'-(6-hydroxy-2,3-dihydro-1H-indene-2,5-diyl)bis(ethan-1-one)	2.70133	2.03413	0.225714	0.366485	2.02697
Tomentosolic acid	0.0162533	0.0305135	0.00345617	0.00612685	0.0493863
3,5,5-trimethyl-4-[3-[3,4,5-trihydroxy-6-(hydroxymethyl)oxan-2-yl]oxybut-1-enyl]cyclohex-3-en-1-one	0.0269685	0.0272725	0.122199	0.043927	0.0759564
7-ethenyl-6-methoxy-4b-methyl-2,3,4,4a,5,6,7,8,8a,9-decahydro-1H-phenanthren-2-ol	0.0205135	0.237229	0.381249	0.221526	0.00791888
Asperdiol	0.00325834	0.0593006	0.0068597	0.00211388	0.00760852
17beta-Hydroxy-2-oxa-5alpha-androstan-3-one	0.0247906	0.348677	0.838267	0.30968	0.0201399
(5E)-5-[(7R)-7-hydroxyoctylidene]furan-2-one	0.00417546	0.0698494	0.00879049	0.0251436	0.00975008
8-O-Acetylharpagide	0.0121821	0.0146108	0.00187975	0.00333461	0.0189221
7-Ethenyl-1-(Hydroxymethyl)-1,4a,7-Trimethyl-1,2,3,4,4a,4b,5,6,7,8,10,10a-Dodecahydrophenanthren-2-one*	0.00255266	0.0412115	0.00537404	0.00165606	0.00596069
14-Hydroxy-retro-retinol	0.0133184	0.0267124	0.00348537	0.00107405	0.00386584
24-Norursa-3,12-dien-11-one	0.0282834	0.0482662	0.00634202	0.0102407	0.0763339
Oxyphyllenone B	0.224428	0.0538775	0.378589	0.165719	0.0289849
(+)-(3S,6R,7R,10S)-Tremulene-6,10,12-Triol	0.0751456	1.06329	0.141559	0.123971	0.115859
3,19-Dihydroxy-12,20(30)-Ursadiene-24,28-Dioic Acid*	0.006956	0.109385	0.0146443	0.00451278	0.0162429
2,3-Dehydro-4-oxo-beta-ionol	0.0124392	0.234596	0.0320834	0.11805	0.0237368
Maytensifolone	0.0503372	0.00932669	0.012178	0.00280243	0.0157267
Calliterpenone	0.00837215	0.128533	0.0176257	0.00543152	0.0195497
Hinokiol	0.00923038	0.0189768	0.00260654	0.00080323	0.00289108
(-)-Ent-Trans-Communic Acid	0.010033	0.0162765	0.00236323	0.000728252	0.00262121
Paeoniflorin	0.170597	0.0472829	0.00694355	0.00213972	0.0554763
6''-O-α-D-Galactosylharpagide	0.0143796	0.0250556	0.00393959	0.00121402	0.0648424
Glucosyl 7-methyl-3-methyleneoctane-1,2,6,7-tetraol	0.211237	0.102863	0.0164053	0.00505543	0.0942185
8(14),15-Isopimaradiene-2,3,18-Triol	0.0125359	0.013958	0.00226091	0.00069672	0.00250771
6-methyl-7-(3-oxobutyl)cyclohept-2-en-1-one	0.0331854	0.431223	0.0698645	0.134911	0.0774911
Viscidic Acid A	0.00191744	0.0243343	0.00403675	0.00124396	0.00447741
Picfeltarraegenin III	0.0763578	0.0455545	0.00785986	0.00242209	0.00871786
Tagalsin P	0.00829748	0.0566029	0.097432	0.0841807	0.0193754
Lupa-1,20(29)-dien-3-one (Glochidone)	0.138842	0.0437028	0.00754225	0.0151228	0.0634551
Dihydrophaseic acid-O-β-D-glucoside	0.222981	0.131669	0.0231469	0.0147966	0.219923
(1R,6R,7R,8Ar)-6,7-Dihydroxy-1,8A-Dimethyl-1,6,7,8-Tetrahydronaphthalen-2-one*	0.659981	0.238463	0.0426832	0.0781004	0.368222
3-Hydroxyurs-12-ene-27,28-dioic acid (Quinovic acid)	0.021211	0.0198563	0.00355911	0.00109677	0.0306309
Cadambagenic acid	0.000435321	0.00464642	0.000916471	0.000282419	0.00101651
23-Formyl-2,3,19-trihydroxyurs-12-en-28-oic acid (Pinfaensic acid)	0.00783876	0.0057909	0.00114925	0.000354151	0.0012747
2,3,19-Trihydroxyurs-12-en-23,28-dioic acid	0.00508888	0.00374946	0.000758447	0.000233723	0.000841241
2,3,19-Trihydroxyurs-12-en-23-formyl-28-oic Acid	0.00866563	0.00629742	0.00128425	0.000395754	0.00142444
Tanzawaic Acid B*	0.00219492	0.0475211	0.0750807	0.0443516	0.0299492
Helicascolide B	0.0762503	0.503594	0.103471	0.147472	0.0542547
3-Hydroxyurs-5(6),12,18(19)-trien-28-oic acid (Uncargenin B)	0.180448	0.0910562	0.0193482	0.00596232	0.0214603
4-[7-hydroxy-2,5,5,8a-tetramethyl-1,4,4a,5,6,7,8,8a-octahydronaphthalen-1-yl]butan-2-one	0.00718611	0.0707608	0.0151287	0.039011	0.0167802
3-Oxo-Alpha-Ionol 3'-(6''-Malonyl)Glucoside	0.0120362	0.0173815	0.00375242	0.00115634	0.0907945
3,19-Epoxy-3,22-dihydroxydammara-20,24-dien-26-oic acid δ-lactone (Semialactone)	0.00127039	0.0123296	0.00267453	0.000824181	0.0261424
Ebuloside	0.128096	0.0770933	0.0167922	0.00734853	0.0977281
ent-3β,16α,17,19-Tetrahydroxykaurane	0.00038359	0.00362794	0.000807563	0.00261201	0.000895718
Methyl 3,7-dihydroxy-15-cycloneranate	0.00712536	0.130871	0.029882	0.0378061	0.00270228
10-hydroxymajoroside	0.158971	0.104082	0.024302	0.00748888	0.204106
Rhamnosylfucose	0.0174423	0.0196559	0.00470795	0.0017444	0.000712538
Javanicolide C	1.53312	2.65526	0.650433	0.546808	3.70201
methyl (1S,4S,5R,6S,7S,8R,11S,12R,14S,15R)-12-acetyloxy-4,7-dihydroxy-6-[(1S,2S,6S,8S,9R,11S)-2-hydroxy-11-methyl-5,7,10-trioxatetracyclo[6.3.1.02,6.09,11]dodec-3-en-9-yl]-6-methyl-14-(3-methylbutanoyloxy)-3,9-dioxatetracyclo[6.6.1.01,5.011,15]pentadecane-11-carboxylate	0.0167565	0.0381252	0.00949117	0.000204837	0.0511504
3,6,24-Trihydroxy-12-Ursen-27-Oic Acid	0.000636265	0.00371761	0.0105956	0.00376894	0.012885
Scandoside	0.13497	0.113564	0.0285678	0.00770538	0.248808
Soyasapogenol E*	0.0222223	0.0718487	0.0182175	0.0558796	0.0417283
3β,6β-Dihydroxy-urs-12,19(29)-dien-28-oic acid	0.0293131	0.0124431	0.00319142	0.000983466	0.0035398
6,9-Dihydroxy-7-megastigmen-3-one	0.0738391	0.048368	0.0125428	0.0442217	0.0787976
3-Hydroxyurs-12-en-28-oic acid (3-Epiursolic acid)*	0.003781	0.00466363	0.00124461	0.0103268	0.00138048
2,3-Dihydroxyoleana-11,13(18)-dien-28-oic acid (Camaldulenic acid)	0.0809871	0.0775717	0.021514	0.0371025	0.680585
Oleuropeinic acid	0.00155983	0.0116118	0.00328387	0.00101195	0.0333245
Ursolic acid*	0.0196649	0.0564098	0.0164238	0.0512054	0.0383219
Rubiarbonone E*	0.0831884	0.0754302	0.0219822	0.0396438	0.704341
3-Hydroxycycloarta-24-ene-26-oic acid (Isomangiferolic acid)*	0.0224578	0.0653995	0.0191907	0.0536158	0.0396736
Abscisic acid glucose ester	0.0361062	0.0396408	0.0116555	0.00359176	0.0772312
Corymbolone	0.0148524	0.00108173	0.00336602	0.0115968	0.0319052
3,23-Dihydroxy-24-oxo-olean-12-en-28-oic acid-28-O-glucoside	0.0104757	0.0676378	0.0200186	0.0171613	0.0224332
Isocupressic acid	0.000907712	0.0064474	0.00191098	0.000588888	0.00211959
Oleanolic acid*	0.0227939	0.0651315	0.0196851	0.0520871	0.0417052
1,2,3-Trihydroxy-12-Ursen-28-Oic Acid	0.0115381	0.00969342	0.00293211	0.000903559	0.00325219
(6R,9R)-3-Oxo-α-ionol-β-D-malonyl-glucoside	0.0411402	0.0553628	0.0169007	0.000868042	0.143914
Shizukafuranol	0.0813185	0.0157329	0.00483877	0.00149111	0.00536699
3'-O-Caffeoyl sweroside	0.00482721	0.0330225	0.0102868	0.0525831	0.00175677
2,3,23-Trihydroxyolean-12-ene-28,29-dioic acid 29-methyl ester (Phytolaccagenin)	2.03401	0.534263	0.166449	0.0512929	0.184619
8-O-Acetylmussaenoside	0.437168	0.40361	0.125783	0.0390061	0.301331
Dehydrochamaecynenol	0.0295168	0.0364444	0.0806502	0.0380736	0.00789339
Rubianol-g*	0.0962217	0.0766071	0.0242101	0.0402796	0.716858
Betulinic acid*	0.0213593	0.0680158	0.0216938	0.0581592	0.0419967
Morolic acid*	0.0181834	0.0475776	0.015493	0.037389	0.031766
3-Hydroxy-9,19-cyclolanost-24-en-26-oic acid (Mangiferolic acid)*	0.0119823	0.032752	0.0110944	0.0297586	0.0217026
3-Hydroxy-23-oxoolean-12-en-28-oic acid (Gypsogenin)	0.014207	0.00698745	0.00237937	0.00702561	0.0318318
ent-2alpha-Hydroxyisokaurene*	0.0187157	0.0126176	0.00433707	0.00133651	0.0655926
3-Hydroxy-3,7,11-trimethyldodeca-1,6E,10-trien-9-yl isobutyrate*	0.0250035	0.0768658	0.0271627	0.0218088	0.0276415
6a-methyl-10-methylene-5,11-dioxododecahydro-9H-9,11a-methanonaphtho[1',2':1,7]cyclohepta[1,2-b]oxirene-3-carboxylic acid	1.92136	2.2881	0.863873	0.729215	0.838827
13-Methyl-8,11,13-Podocarpatriene-2,19-diol	0.0136368	0.0383913	0.0461074	0.0208747	0.00407542
3,11-Dihydroxy-23-Oxo-20(29)-Lupen-28-Oic Acid	0.0724517	0.0137889	0.00543853	0.00167593	0.00603221
Micheliolide	0.0340634	0.00655143	0.0028778	0.000886822	0.00319195
Dendronobilin I*	0.0253985	0.0642059	0.0285227	0.0228958	0.0312222
1β-Hydroxy-2-oxopomolic acid	0.11762	0.0176336	0.00802885	0.00247417	0.0089053
(1E,4Z)-8-Hydroxy-6-oxogermacra-1(10),4,7(11)-trieno-12,8-lactone	0.0165587	0.00406963	0.00192049	0.000591818	0.0173772
8-O-feruloylharpagide	0.0186917	0.0207418	0.00981361	0.00724483	0.0249175
Vomifoliol 9-[Xylosyl-(1→6)-Glucoside]	0.0720432	0.0802357	0.0382113	0.00724627	0.130702
4-(Hydroxymethyl)-2,4-Dimethyl-3-(3-Methyl-7-Oxoocta-1,3-Dien-1-Yl)Cyclohex-2-En-1-one	0.0207849	0.137266	0.0665513	0.130347	0.0270813
ent-3α,16β,17,19-Tetrahydroxykauran-19-ylacetate-17-O-β-D-glucopyranoside	0.00143385	0.00620517	0.00301865	0.000930225	0.12917
Glucosyl 9-hydroxy-3-methyldec-2-enoic acid	0.179786	0.0965925	0.0479109	0.00598953	0.264918
Tinosinenoside H	0.0847756	0.0280122	0.0140401	0.0265258	0.0155728
Phaseic acid	0.0057077	0.0087526	0.00443049	0.00225624	0.0307175
Nootkatone	0.423875	0.282676	0.1503	0.0430512	0.314103
Elegansol A	0.0142716	0.0512035	0.0274214	0.0128226	0.0287662
Xylariterpenoid E*	0.482856	0.129254	0.0708695	0.0511113	0.14945
Cymatherol A	0.0041948	0.0851063	0.0476356	0.0266732	0.00979526
Dehydroxypaederosidic Acid	0.046772	0.0736904	0.0441263	0.0202071	0.0266631
3-Acetoxy-9,13-epoxy-16-hydroxy-labda-15,16-olide	0.00159709	0.0077945	0.00475252	0.00275938	0.000699413
4-[(1S,4aR,5R,8aR)-5-hydroxy-5,8a-dimethyl-2-methylidene-3,4,4a,6,7,8-hexahydro-1H-naphthalen-1-yl]-2-methylidenebutanal	0.438674	0.350797	0.217428	0.369051	0.802236
1'S,4'S-4'-Dihydroabscisic acid-4'-O-β-malonylglucopyranoside	0.00766211	0.0102039	0.00652851	0.000337331	0.0211103
Cupresin B	0.637112	0.721213	0.467064	1.12462	0.983482
(1S,4aS,7aR)-7-(3-hydroxybutyl)-4-((((2R,3R,4S,5S,6R)-3,4,5-trihydroxy-6-(hydroxymethyl)tetrahydro-2H-pyran-2-yl)oxy)methyl)-1,4a,5,6,7,7a-hexahydrocyclopenta[c]pyran-1-yl acetate	0.269293	0.287899	1.03184	0.409441	0.558294
4-(hydroxymethyl)-3-[(1E,3E,7R)-7-hydroxy-3-methylocta-1,3-dienyl]-2,4-dimethylcyclohex-2-en-1-one	0.00258899	0.0452031	0.0295888	0.00167964	0.00604554
8,15R-Epoxypimaran-16-ol	0.0171103	0.056986	0.0377944	0.0144353	0.0442227
4-[2-(3-hydroxy-3-methylbut-1-enyl)-3,6-dimethylphenyl]-2-methylbut-3-en-2-ol	0.0251539	0.0666033	0.0453693	0.0262278	0.0222021
7-Hydroxy-8-(Hydroxymethyl)-4b,8,10a-Trimethyl-2,3,4,4a,5,6,7,8A,9,10-Decahydrophenanthren-1-one	0.0217758	0.0352276	0.0244058	0.0146022	0.0268298
Sarcophyton D	0.0155873	0.0480785	0.0333503	0.0110826	0.0519198
3-Hydroxy-24-methylene-9,19-cyclolanostan-26-oic acid (Ambolic acid)	0.00980314	0.0098177	0.032259	0.0128858	0.0321124
7-Hydroxy-1-{4-Hydroxy-2,2,6-Trimethyl-7-Oxabicyclo[4.1.0]Heptan-1-Yl}-3-Methylocta-3,5-Dien-2-one	0.00266521	0.0535805	0.0373158	0.0127765	0.00622351
1,2,3,19,23-Pentahydroxyurs-12-en-28-oic acid	0.00545616	0.00396422	0.00280824	0.000147978	0.00053262
11-Acetoxycyclofarnesa-4,8,10-Trien-15-al	0.420358	0.305065	0.221118	0.31585	0.819799
Suspensoside A	0.309162	0.161474	0.785163	0.0633631	0.462168
Gibboside	0.162313	0.0770256	0.332967	0.0262053	0.193094
Geranyl 3-O-xylopyranosyl-glucopyranoside	0.0548799	0.0533557	0.214559	0.131496	0.0744453
8-(Beta-D-Glucopyranosyloxy)-2,7-Dimethyldec-2-enedioic acid	2.46201	0.969918	5.73954	0.428379	1.54837
4,10,14-Aromadendranetriol 10,14-Isopropylidene	0.0566863	0.219978	0.16631	0.17167	0.0216368
JiangxiBaiyingsu H	0.00410622	0.0717643	0.0552905	0.0245393	0.00958842
Dextropimaric acid	0.591966	0.514692	0.398418	0.456217	1.16737
13-(methoxymethyl)-10,11,11-trimethyltetracyclo[8.2.1.01,5.08,12]tridec-6-en-13-ol	0.741312	0.829773	0.676987	1.64978	1.38776
2,3,19,23-Tetrahydroxyurs-12-ene-28-oic acid (Myrianthic acid)	0.109743	0.02946	0.109306	0.0924901	0.149848
Robinlin	0.0792661	0.0785951	0.445816	0.0515998	0.0180782
Acremeremophilane A	0.0554046	0.0444346	0.0372596	0.0115841	0.116943
Cannabifolin C*	8.6983	4.74592	7.50006	12.624	4.99651
Borneol 7-O-[β-D-apiofuranosyl-(1→6)]-β-D-glucopyranoside*	0.0590423	0.0584672	0.221071	0.141572	0.0769592
Kanokoside B	0.917803	0.575905	1.44317	0.811723	0.517897
Cordiaquinol C	0.0470992	0.040807	0.0363093	0.0505099	0.0455498
patrinioside*	0.1147	0.166719	0.148529	0.0585745	0.158887
3-(2-Hydroxyethyl)-1,7,7-Trimethylbicyclo[2.2.1]Heptan-2-one*	0.0832424	0.159815	0.148035	0.0343022	0.0969093
(3,3,8,11a-tetramethyl-1,5,7,7a,8,9,10,11,11a,11b-decahydronaphtho[1,2-e][1,3]dioxepin-8-yl)methanol	0.00484964	0.015835	0.0157435	0.0107319	0.00142364
Flickinflimilin A	0.0229912	0.0764378	0.0772076	0.0454728	0.0452253
6'-O-Glucosylaucubin	0.00313511	0.00637587	0.0232852	0.00836587	0.0408624
14,15-Dihydroxy-1,2-Dinor-6,10-Phytadien-3-one	0.0313771	0.113379	0.114582	0.0588401	0.0124535
(1S,3R,5R,6R,8R,9S)-6,10,10-trimethyl-2-methylidenetetracyclo[7.1.1.01,5.06,8]undecan-3-ol	0.039303	0.0344366	0.0354602	0.0597919	0.0514819
3-(1-Hydroxyethyl)-1,7,7-Trimethylbicyclo[2.2.1]Heptan-2-one*	0.143736	0.203357	0.212798	0.0612751	0.235342
2,10-dihydroxy-11a-methyl-hexadecahydro-1H-cyclopenta[a]phenanthren-7-one	0.022996	0.0533474	0.0560519	0.0491901	0.0441915
Glucosyl 10,11-dihydroxy-2,6-farneSadienoate	0.206862	0.150048	0.880597	0.166113	0.0899913
Tricalysione A	0.0365985	0.0425982	0.0471148	0.0315799	0.00867615
Bridelionoside B	0.0146998	0.0159651	0.0505404	0.0509132	0.0213049
Asperulosidic acid	0.19634	0.147234	0.230047	0.0615578	0.0922967
Grayanotoxin XIX	0.30078	0.484049	0.570982	0.175196	0.614015
13-Methyl-8,11,13-Podocarpatriene-2,3-diol	0.0475717	0.394789	0.481036	0.363218	0.029771
6-O-Vanilloylajugol	0.0483101	0.0699696	0.110694	0.0169201	0.0568021
1beta,2alpha,3beta,23-tetrahydroxyurs-12-en-28-ursolic acid*	0.165297	0.123052	0.0571867	0.162911	0.112413
Aucubin	0.0187684	0.0120742	0.0152523	0.000708361	0.0351632
cis-Citral	0.277929	0.263714	0.338928	0.0945598	0.422637
4,7a-dimethyl-2-methylidene-2a,3,3a,5,6,7,8,8a-octahydro-1H-cyclobuta[g]naphthalene-1,4-diol	0.0673118	0.0201564	0.0278333	0.00962795	0.0364367
6'-O-β-D-Glucopyranosyl Swertiamarin	0.0966019	0.0360115	0.16133	0.377154	0.036577
Labda-7,14-diene-9,13-diol	0.010592	0.0331289	0.0460014	0.0401467	0.0262735
Dihydrophaseic acid	0.0143995	0.00634153	0.0199594	0.00705927	0.00734274
3-hydroxy-13-apo-alpha-caroten-13-one*	0.00501784	0.0469927	0.0656391	0.0586386	0.0117171
2,3,6-Trihydroxyurs-12-en-28-oic acid (Madasiatic acid)*	8.05929	4.4872	6.32004	12.083	4.22924
2,3,23-Trihydroxyolean-12-en-28-oic acid*	8.41328	4.67192	6.65974	12.3399	4.30252
Cordianol B*	8.68333	4.76528	6.87466	12.985	4.71512
Podocarp-7-en-3-one	0.0457315	0.148852	0.215604	0.162431	0.172193
11-methyl-forsythide	1.51362	0.607069	0.902121	0.240259	0.410608
Asiatic acid*	8.68873	4.7611	7.12472	12.7133	4.70949
Rubochingoside G	0.0869495	0.6435	0.984659	0.587121	0.0377021
1,8-Cineole	0.0117349	0.0119434	0.0689568	0.00794351	0.00472993
Loliolide	0.21691	0.122513	0.787665	0.21156	0.0884131
Meliavosin	0.154683	0.0841236	0.550115	0.158466	0.475842
Diolone*	0.258487	0.124798	0.855366	0.249193	0.797979
Oxyphyllenone A	0.273417	0.0588819	0.411801	0.212717	0.0325054
Majoroside	0.0435013	0.0278792	0.195778	0.0311884	0.0844734
(?)-2,9-Humuladien-6-Ol-8-one*	0.0147119	0.013066	0.0936612	0.0284973	0.0807946
6-O-Trans-Caffeoyl Ajugol	0.000807088	0.00518001	0.0164485	0.00820162	0.0191257
3,13,15-Trihydroxyoleanane-12-one	0.0380588	0.0127108	0.0294929	0.0722516	0.00512235
Humulene 6,7:9,10-Diepoxide	0.0148937	0.0206591	0.149536	0.0489356	0.132541
(1s,4ar,5s,8ar)-5-[(4e)-6-hydroxy-4-methylhex-4-en-1-yl]-1,4a-dimethyl-6-methylidene-hexahydro-2h-naphthalene-1-carboxylic acid*	0.255395	0.126798	0.9266	0.245581	0.763669
Villosolside	0.00303413	0.00351861	0.0168666	0.00367158	0.00113814
Bartsioside	0.0378396	0.0537399	0.395227	0.0405743	0.39442
1,1,4,7,7A-Pentamethyl-Decahydro-1H-Cyclopropa[A]Naphthalen-4-ol	0.0151948	0.0225895	0.167543	0.05217	0.120299
8-{4-Hydroxy-3,3-Dimethylbicyclo[4.1.0]Heptan-2-Yl}-6-Methyloct-5-En-2-one	0.135211	0.0579436	0.442086	0.124814	0.409746
Dinortrixagone	0.519054	0.212066	1.63119	0.50205	1.5021
Antrodin D	0.00971767	0.0186184	0.144265	0.0474114	0.113108
2,4b,8,8-tetramethyl-3,4,4a,5,6,7,8a,9-octahydro-1H-phenanthren-2-ol*	0.161717	0.0748908	0.619282	0.0991562	0.355416
[(4S,5R,9S,10R,13S,14R)-5-methyl-5-pentacyclo[11.2.1.01,10.04,9.012,14]hexadecanyl]methanol	0.00614883	0.00339657	0.0286431	0.00755434	0.0200543
Monotropein	0.00421986	0.00596731	0.0546147	0.0124414	0.00127556
8-(Beta-D-Glucopyranosyloxy)-2,7-Dimethyl-2,4-Decadienedioic Acid	0.00454721	0.0161298	0.152611	0.0998626	0.0106182
Frehmaglutoside G	0.028798	0.0132671	0.126955	0.0461962	0.00951806
(6R,9R)-3-Oxo-α-ionol-β-D-glucoside	0.00304641	0.0163963	0.159985	0.0647327	0.146504
Ilicifolinoside B	0.0183674	0.0123548	0.127817	0.122166	0.0258982
Cochinolide beta-glucopyranoside	0.00640465	0.00788374	0.089647	0.00659717	0.00967764
methyl 9-hydroxy-1-(5-hydroxy-6-methylheptan-2-yl)-4-methylspiro[4.5]dec-7-ene-8-carboxylate	0.398299	0.184567	2.20021	0.648475	1.07814
Hydroxygeraniol apiosylglucoside	0.0195668	0.00941965	0.112373	0.0260051	0.0620358
Ent-3β-Acetoxyisopimar-15-8β-ol	0.0180069	0.0248382	0.31427	0.0420936	0.0487272
{5-methylpentacyclo[11.2.1.01,1?.0?,?.012,1?]hexadecan-5-yl}methanol	0.0450244	0.0164699	0.209985	0.0585414	0.108215
6''-O-Caffeoylharpagide	0.0158644	0.0146082	0.220642	0.113172	0.0541958
2-[(1-hydroxy-2-methylpropan-2-yl)oxy]-6-(hydroxymethyl)oxane-3,4,5-triol	0.00177478	0.0334163	0.54221	0.0254994	0.0238402
Gentiolactone	0.00468689	0.003171	0.0638852	0.0232543	0.175899
Grasshopper ketone	0.0154732	0.0104687	0.228779	0.119738	0.0361315
Vogeloside	0.00766395	0.00518518	0.123248	0.142627	0.017896
5'-Hydroxyjasmonic acid lactone	0.00227128	0.00153668	0.037787	0.0193134	0.00530366
Apocynoside I	0.00605124	0.00409407	0.1064	0.0342092	0.0141302
2-hydroxy-4-methyl-8-methylenedodecahydro-6a,9-methanocyclohepta[a]naphthalen-7(1H)-one	0.0196674	0.00184687	0.0490441	0.00177097	0.00637427
Ampelopsisionoside	0.00565262	0.00382438	0.102691	0.0546447	0.0131994
Abrisapogenol J	0.00167606	0.00113397	0.0363155	0.0093069	0.00391376
Blumenol C	0.0493936	0.0334181	1.0763	0.356718	0.115339
12-Hydroxyabietic Acid	0.0369872	0.00249339	0.0807709	0.0213883	0.00860563
Curcumenol	0.0321595	0.00127878	0.041819	0.0138306	0.0465227
4-(3-Hydroxybut-1-en-1-yl)-3,5,5-trimethylcyclohex-2-en-1-ol	0.0483851	0.0327358	1.19248	0.371801	0.112984
Elaeocarpucin F	0.000361186	0.000244367	0.00934964	0.00801863	0.000843404
7-Deoxyloganate	0.011815	0.00121635	0.0510149	0.124405	0.0287963
Chokolic Acid A	0.0238079	0.00212664	0.0929983	0.0211454	0.00733984
Oleoside	0.00451261	0.00305309	0.155857	0.0507978	0.0776171
Blumenol C glucoside; Byzantionoside B	0.000653192	0.0044165	0.233902	0.0582998	0.00152527
Actinidialactone	0.0135875	0.00919284	0.500263	0.133767	0.166742
6-O-Glucosyl-leucolactone	0.00618591	0.00418519	0.264041	0.0261938	0.0144447
2,3,23-Trihydroxyolean-12,18(19)-dien-28-oic acid-glucoside	0.00113756	0.000769636	0.0572351	0.000738004	0.00265631
Goshonoside F3	0.00438672	0.00296791	0.262182	0.0187708	0.0102434
2,3,19,23-Tetrahydroxyurs-12-en-28-oic acid-28-O-glucoside	0.00259831	0.00175793	0.262617	0.0123147	0.00606729
2,3,19-Trihydroxyurs-12-en-23,28-dioic acid-28-O-glucoside	0.00175636	0.00118829	0.00369761	0.0225527	0.00410125
Schizonepetoside A	0.03826	0.0024766	0.912302	0.440758	0.0520505
Geniposide	0.0340162	0.000693979	0.507993	0.294077	0.00239519
